# Supplementary material for: Transcriptome Analysis of Wnt3a-Treated Triple-Negative Breast Cancer Cells
Source: PLoS One. 2015 Apr 7;10(4):e0122333. doi: 10.1371/journal.pone.0122333 (PMC4388387; doi:10.1371/journal.pone.0122333)
Supplement: S1 Dataset — (XLS) [file pone.0122333.s001.xls]

## Sheet: HCC38 WTG up 6h
Genes up-regulated in HCC38 cells treated with Wnt3a for 6h
ID	Gene symbol	P value	Fold change
85407	NKD1	2.20E-23	10.20
8313	AXIN2	6.42E-19	9.86
115265	DDIT4L	1.03E-14	6.38
9023	CH25H	4.28E-15	5.61
84133	ZNRF3	1.45E-16	3.77
51176	LEF1	5.38E-12	3.46
147111	NOTUM	2.65E-11	3.45
5732	PTGER2	1.93E-12	2.91
147495	APCDD1	1.76E-15	2.89
27063	ANKRD1	1.63E-14	2.84
64399	HHIP	1.15E-11	2.83
1749	DLX5	3.53E-11	2.72
56062	KLHL4	1.36E-09	2.49
1591	CYP24A1	1.06E-09	2.45
7903	ST8SIA4	2.65E-11	2.45
9935	MAFB	2.20E-14	2.41
652	BMP4	2.29E-10	2.40
402415	XKRX	7.20E-11	2.36
59271	C21orf63	2.65E-11	2.34
54894	RNF43	5.08E-11	2.32
5366	PMAIP1	1.51E-15	2.25
25849	PARM1	4.36E-10	2.22
9627	SNCAIP	8.35E-09	2.22
4121	MAN1A1	1.07E-15	2.21
169200	TMEM64	1.14E-12	2.20
80139	ZNF703	1.78E-12	2.14
84935	C13orf33	2.73E-06	2.14
23768	FLRT2	1.83E-07	2.07
256691	MAMDC2	5.91E-09	2.05
85315	PAQR8	1.42E-05	2.03
57556	SEMA6A	3.69E-06	2.02
166647	GPR125	1.66E-08	2.02
91653	BOC	1.11E-10	1.98
6372	CXCL6	8.93E-05	1.97
619279	ZNF704	1.01E-09	1.96
10804	GJB6	3.92E-09	1.95
2919	CXCL1	2.73E-08	1.94
9957	HS3ST1	1.13E-08	1.93
9241	NOG	2.44E-04	1.91
7025	NR2F1	2.44E-08	1.90
3037	HAS2	3.41E-07	1.89
79192	IRX1	3.53E-06	1.89
79097	TRIM48	3.73E-04	1.88
5069	PAPPA	4.82E-07	1.87
5912	RAP2B	2.10E-11	1.86
10123	ARL4C	1.38E-08	1.85
3667	IRS1	9.98E-11	1.83
26084	ARHGEF26	4.36E-10	1.83
4919	ROR1	1.78E-06	1.80
6641	SNTB1	4.74E-11	1.80
5080	PAX6	8.57E-11	1.79
2810	SFN	1.23E-10	1.78
3745	KCNB1	2.45E-06	1.78
1902	LPAR1	2.98E-07	1.78
5010	CLDN11	4.15E-07	1.77
165215	FAM171B	1.96E-11	1.76
83896	KRTAP3-1	1.94E-07	1.76
91614	DEPDC7	7.13E-08	1.75
7481	WNT11	8.78E-05	1.73
23236	PLCB1	1.17E-05	1.73
10468	FST	6.56E-06	1.72
1948	EFNB2	8.62E-08	1.72
10161	LPAR6	4.08E-03	1.71
171546	C14orf147	6.72E-08	1.71
28984	C13orf15	5.07E-08	1.69
89795	NAV3	4.63E-07	1.69
25984	KRT23	4.47E-10	1.69
2706	GJB2	3.88E-04	1.68
4887	NPY2R	7.19E-04	1.66
23024	PDZRN3	6.51E-05	1.66
10678	B3GNT2	1.00E-07	1.65
7092	TLL1	2.78E-04	1.64
9314	KLF4	2.25E-04	1.64
25928	SOSTDC1	1.35E-04	1.62
83690	CRISPLD1	7.16E-06	1.62
5396	PRRX1	1.69E-04	1.61
23158	TBC1D9	1.60E-08	1.61
3976	LIF	4.73E-06	1.61
57542	KLHDC5	1.00E-07	1.61
4488	MSX2	5.08E-04	1.61
255324	EPGN	8.68E-04	1.61
54873	PALMD	3.02E-08	1.61
2254	FGF9	2.28E-04	1.60
80045	GPR157	1.61E-04	1.60
11211	FZD10	3.07E-03	1.60
153769	SH3RF2	1.11E-08	1.60
130367	SGPP2	4.05E-07	1.59
81606	LBH	5.80E-07	1.59
655	BMP7	5.69E-06	1.58
79625	C4orf31	1.72E-06	1.58
387914	SHISA2	8.68E-03	1.58
223117	SEMA3D	7.05E-04	1.56
10892	MALT1	1.39E-07	1.55
80183	C13orf18	3.34E-03	1.55
170261	ZCCHC12	4.96E-04	1.55
7050	TGIF1	4.35E-04	1.54
55504	TNFRSF19	3.63E-03	1.54
57822	GRHL3	2.14E-07	1.54
8204	NRIP1	5.01E-08	1.53
4249	MGAT5	8.73E-07	1.53
91461	PKDCC	2.78E-04	1.53
399726	C10orf114	1.35E-04	1.53
90362	FAM110B	3.76E-04	1.53
196	AHR	2.44E-08	1.52
4774	NFIA	3.05E-05	1.52
7043	TGFB3	3.07E-02	1.51
165055	CCDC138	3.29E-05	1.51
55346	TCP11L1	2.29E-08	1.50
57214	KIAA1199	1.69E-04	1.50
7022	TFAP2C	5.11E-10	1.50
399694	SHC4	8.55E-04	1.49
169792	GLIS3	2.64E-06	1.49
10371	SEMA3A	1.09E-04	1.49
29114	TAGLN3	1.06E-03	1.48
646	BNC1	1.22E-03	1.48
84978	FRMD5	1.18E-03	1.48
5144	PDE4D	5.20E-03	1.47
7090	TLE3	4.22E-05	1.47
407975	MIR17HG	3.41E-02	1.47
54941	RNF125	1.27E-02	1.47
643338	C15orf62	1.09E-04	1.46
23255	KIAA0802	1.75E-02	1.45
9518	GDF15	7.19E-03	1.45
2925	GRPR	2.05E-02	1.45
26040	SETBP1	2.09E-04	1.45
323	APBB2	6.26E-07	1.45
783	CACNB2	1.39E-04	1.45
83641	FAM107B	2.21E-06	1.45
6659	SOX4	3.68E-08	1.45
56652	C10orf2	1.50E-03	1.45
864	RUNX3	3.19E-05	1.45
11228	RASSF8	2.02E-07	1.45
6932	TCF7	2.92E-05	1.45
90102	PHLDB2	2.77E-06	1.44
5563	PRKAA2	5.23E-03	1.44
57611	ISLR2	1.58E-02	1.44
2001	ELF5	2.56E-04	1.44
337876	CHSY3	4.39E-04	1.44
688	KLF5	9.91E-07	1.44
9050	PSTPIP2	3.36E-06	1.44
10912	GADD45G	4.97E-02	1.44
84879	MFSD2A	1.69E-03	1.43
79000	C1orf135	6.57E-04	1.43
8496	PPFIBP1	5.58E-06	1.43
11001	SLC27A2	9.13E-06	1.43
4086	SMAD1	1.21E-06	1.43
2150	F2RL1	1.03E-05	1.43
60386	SLC25A19	3.70E-04	1.43
5999	RGS4	9.80E-03	1.42
9388	LIPG	5.62E-05	1.42
345651	ACTBL2	8.50E-03	1.41
7023	TFAP4	3.85E-06	1.41
220963	SLC16A9	1.81E-02	1.41
146691	TOM1L2	1.00E-07	1.40
595	CCND1	3.98E-08	1.40
7980	TFPI2	3.50E-03	1.40
201134	CCDC46	3.34E-02	1.40
340277	C7orf46	5.23E-03	1.40
23677	SH3BP4	7.54E-07	1.40
23329	TBC1D30	1.46E-03	1.40
55520	ELAC1	6.04E-03	1.39
444882	IGFL4	2.47E-02	1.39
11275	KLHL2	3.29E-05	1.39
9839	ZEB2	4.45E-03	1.39
84250	ANKRD32	2.57E-03	1.39
10625	IVNS1ABP	1.57E-05	1.39
57181	SLC39A10	6.94E-04	1.38
256987	SERINC5	2.37E-05	1.38
91768	CABLES1	1.22E-03	1.38
8324	FZD7	8.87E-06	1.38
9875	URB1	5.01E-05	1.38
6935	ZEB1	2.56E-02	1.38
2982	GUCY1A3	7.66E-07	1.38
54880	BCOR	4.73E-05	1.38
79919	C2orf54	1.24E-02	1.38
57224	NHSL1	4.97E-05	1.38
10194	TSHZ1	1.45E-02	1.38
100170841	C17orf96	1.46E-02	1.38
1958	EGR1	3.52E-05	1.38
22822	PHLDA1	4.11E-06	1.38
51491	NOP16	2.67E-05	1.37
1846	DUSP4	1.13E-04	1.37
23212	RRS1	1.69E-03	1.37
4739	NEDD9	1.25E-07	1.37
51435	SCARA3	7.62E-06	1.37
6549	SLC9A2	5.40E-03	1.37
5013	OTX1	3.13E-04	1.37
57633	LRRN1	4.02E-03	1.36
116512	MRGPRD	4.53E-03	1.36
79836	LONRF3	1.93E-04	1.36
283554	GPR137C	1.50E-02	1.36
64116	SLC39A8	6.88E-06	1.35
4092	SMAD7	7.12E-03	1.35
8851	CDK5R1	9.67E-04	1.35
344148	NCKAP5	2.05E-02	1.35
94122	SYTL5	3.73E-02	1.35
56902	PNO1	2.17E-03	1.35
9590	AKAP12	2.94E-02	1.35
5336	PLCG2	2.16E-04	1.34
130340	AP1S3	1.93E-05	1.34
4602	MYB	2.62E-05	1.34
8553	BHLHE40	7.34E-07	1.34
993	CDC25A	6.65E-06	1.34
4133	MAP2	1.30E-02	1.34
130271	PLEKHH2	1.62E-04	1.34
10560	SLC19A2	3.85E-05	1.33
100129543	ZNF730	3.47E-02	1.33
164312	LRRN4	4.84E-02	1.33
79922	MRM1	3.41E-02	1.33
607	BCL9	2.49E-06	1.33
64782	AEN	1.85E-03	1.33
1009	CDH11	4.27E-02	1.33
57673	BEND3	1.09E-04	1.33
51177	PLEKHO1	2.17E-02	1.33
9334	B4GALT5	3.69E-06	1.33
26150	RIBC2	4.95E-02	1.33
355	FAS	1.94E-03	1.33
25816	TNFAIP8	5.01E-03	1.33
1525	CXADR	1.09E-06	1.33
83902	KRTAP17-1	4.34E-02	1.32
4052	LTBP1	4.44E-03	1.32
1812	DRD1	1.37E-02	1.32
54955	C1orf109	1.21E-03	1.32
283209	PGM2L1	1.22E-03	1.32
25841	ABTB2	2.64E-05	1.32
9071	CLDN10	2.18E-02	1.32
152189	CMTM8	3.17E-04	1.32
57509	MTUS1	2.64E-03	1.32
7543	ZFX	1.87E-03	1.32
9015	TAF1A	5.77E-03	1.32
139285	FAM123B	4.74E-02	1.31
5583	PRKCH	4.93E-06	1.31
4233	MET	4.22E-05	1.31
29923	C7orf68	1.01E-02	1.31
2274	FHL2	9.94E-05	1.31
9134	CCNE2	4.10E-02	1.31
79828	METTL8	1.38E-02	1.31
84456	L3MBTL3	5.52E-03	1.31
6480	ST6GAL1	6.79E-04	1.31
990	CDC6	3.39E-02	1.30
253512	SLC25A30	1.13E-02	1.30
Fold change is relative to the level of expression in control cells (treated with PBS containing BSA).

## Sheet: HCC38 WTG down 6h
Genes down-regulated in HCC38 cells treated with Wnt3a for 6h
ID	Gene symbol	P value	Fold change
5100	PCDH8	4.02E-18	-5.50
5507	PPP1R3C	1.07E-15	-3.31
219870	OR10G9	4.86E-02	-2.12
80031	SEMA6D	6.26E-07	-2.12
80059	LRRTM4	1.09E-08	-2.09
5737	PTGFR	3.85E-09	-2.09
100128064	LOC100128064	2.19E-03	-2.01
28614	TRBV5-1	1.24E-02	-2.00
79689	STEAP4	1.96E-11	-1.98
114907	FBXO32	5.79E-13	-1.93
54541	DDIT4	1.73E-09	-1.91
113263	GLCCI1	9.59E-11	-1.87
1745	DLX1	1.21E-06	-1.80
23551	RASD2	2.73E-06	-1.77
6340	SCNN1G	3.98E-08	-1.75
1907	EDN2	1.21E-06	-1.75
84837	C14orf128	3.62E-06	-1.74
2619	GAS1	4.77E-05	-1.70
407009	MIR224	6.76E-05	-1.68
1612	DAPK1	3.67E-06	-1.67
79750	ZNF385D	9.43E-04	-1.67
56603	CYP26B1	1.69E-04	-1.66
200879	LIPH	1.13E-08	-1.63
2844	GPR21	4.52E-03	-1.63
1734	DIO2	3.62E-06	-1.62
79822	ARHGAP28	7.92E-05	-1.61
139411	PTCHD1	1.11E-08	-1.61
2299	FOXI1	7.73E-07	-1.60
377841	ENTPD8	2.43E-06	-1.59
284	ANGPT1	2.84E-05	-1.59
79633	FAT4	1.61E-03	-1.58
11037	STON1	2.60E-02	-1.57
399948	C11orf92	1.69E-04	-1.57
4306	NR3C2	4.93E-05	-1.55
8470	SORBS2	1.06E-09	-1.54
646962	HRCT1	2.80E-04	-1.54
10562	OLFM4	3.96E-07	-1.54
2263	FGFR2	6.27E-08	-1.54
55885	LMO3	5.04E-03	-1.54
8325	FZD8	1.45E-03	-1.51
2113	ETS1	2.93E-06	-1.51
79191	IRX3	6.88E-06	-1.51
8743	TNFSF10	1.40E-03	-1.51
441670	OR4M1	2.15E-02	-1.50
4322	MMP13	4.67E-03	-1.50
4081	MAB21L1	6.69E-03	-1.49
49	ACR	3.70E-02	-1.48
90427	BMF	1.38E-04	-1.48
353355	ZNF233	2.48E-02	-1.48
3142	HLX	4.15E-05	-1.48
84812	PLCD4	2.72E-02	-1.46
81553	FAM49A	4.65E-05	-1.46
1746	DLX2	4.72E-03	-1.46
10265	IRX5	1.70E-05	-1.46
2564	GABRE	2.66E-02	-1.45
114990	VASN	3.13E-03	-1.44
10090	UST	1.51E-04	-1.44
492303	GEMIN8P4	1.91E-02	-1.44
27198	GPR81	2.26E-03	-1.43
79949	C10orf81	1.87E-03	-1.43
56660	KCNK12	2.62E-02	-1.43
246704	C21orf93	2.61E-02	-1.43
8564	KMO	3.21E-03	-1.42
624	BDKRB2	3.39E-03	-1.42
3868	KRT16	1.75E-03	-1.42
2650	GCNT1	7.41E-03	-1.42
8800	PEX11A	2.98E-04	-1.42
83593	RASSF5	8.62E-03	-1.42
2273	FHL1	1.29E-03	-1.42
4986	OPRK1	2.47E-04	-1.41
64097	EPB41L4A	1.75E-05	-1.41
4886	NPY1R	1.69E-03	-1.41
146880	LOC146880	8.72E-03	-1.41
8538	BARX2	6.73E-04	-1.41
26050	SLITRK5	1.42E-02	-1.41
441376	C8orf85	6.23E-07	-1.40
285016	FAM150B	1.14E-02	-1.40
127733	UBXN10	2.40E-02	-1.40
84230	LRRC8C	1.16E-06	-1.40
7477	WNT7B	1.06E-03	-1.40
1999	ELF3	1.09E-04	-1.39
2049	EPHB3	2.02E-04	-1.39
27286	SRPX2	3.21E-02	-1.39
135	ADORA2A	1.21E-03	-1.39
10957	PNRC1	4.77E-05	-1.39
55137	FIGN	7.69E-04	-1.38
1435	CSF1	4.14E-06	-1.38
50486	G0S2	2.00E-02	-1.38
2624	GATA2	3.06E-02	-1.38
399833	SPRNP1	1.17E-02	-1.38
388815	C21orf34	1.44E-03	-1.38
1592	CYP26A1	2.75E-02	-1.37
3223	HOXC6	4.73E-03	-1.37
390664	C1QTNF8	6.15E-04	-1.37
8707	B3GALT2	4.00E-03	-1.37
51309	ARMCX1	5.17E-03	-1.37
124274	GPR139	2.52E-02	-1.37
10144	FAM13A	5.09E-03	-1.37
221806	VWDE	3.56E-02	-1.37
7127	TNFAIP2	2.36E-06	-1.36
60680	CELF5	3.75E-02	-1.36
9508	ADAMTS3	1.09E-02	-1.36
5697	PYY	3.88E-02	-1.36
285313	IGSF10	2.57E-02	-1.36
5580	PRKCD	5.86E-07	-1.36
7096	TLR1	5.36E-03	-1.36
8503	PIK3R3	2.05E-05	-1.36
145957	NRG4	3.36E-02	-1.36
123099	DEGS2	1.24E-02	-1.35
5915	RARB	1.21E-02	-1.35
93010	B3GNT7	3.93E-02	-1.35
161247	FITM1	4.68E-02	-1.35
3776	KCNK2	8.97E-03	-1.35
5159	PDGFRB	2.47E-02	-1.35
6869	TACR1	1.81E-02	-1.35
5914	RARA	1.30E-04	-1.34
55304	SPTLC3	3.18E-02	-1.34
145873	MESP2	6.38E-03	-1.34
29842	TFCP2L1	5.25E-07	-1.34
7789	ZXDA	3.58E-02	-1.34
5156	PDGFRA	2.28E-02	-1.34
25803	SPDEF	7.19E-03	-1.34
4987	OPRL1	2.57E-02	-1.34
7422	VEGFA	1.02E-04	-1.34
7098	TLR3	2.76E-03	-1.33
9751	SNPH	5.17E-03	-1.33
338557	GPR120	1.04E-02	-1.33
3625	INHBB	1.00E-02	-1.33
7424	VEGFC	4.75E-02	-1.33
2124	EVI2B	2.57E-02	-1.33
153222	C5orf41	1.90E-02	-1.33
677	ZFP36L1	1.33E-05	-1.33
400720	ZNF772	5.93E-04	-1.33
57520	HECW2	3.26E-02	-1.33
23635	SSBP2	6.24E-06	-1.32
9073	CLDN8	5.64E-03	-1.32
1836	SLC26A2	1.14E-04	-1.32
5020	OXT	3.06E-02	-1.32
9723	SEMA3E	2.40E-02	-1.32
10736	SIX2	1.29E-02	-1.32
51209	RAB9B	2.59E-02	-1.32
128553	TSHZ2	2.02E-04	-1.32
55766	H2AFJ	7.13E-03	-1.32
79365	BHLHE41	1.97E-02	-1.32
390010	NKX1-2	1.24E-02	-1.32
29995	LMCD1	1.94E-03	-1.32
5909	RAP1GAP	4.11E-02	-1.31
1831	TSC22D3	2.68E-05	-1.31
2696	GIPR	1.68E-02	-1.31
57161	PELI2	2.91E-02	-1.31
57178	ZMIZ1	1.35E-03	-1.31
132014	IL17RE	9.65E-03	-1.31
1628	DBP	2.25E-04	-1.31
1364	CLDN4	4.67E-03	-1.31
3690	ITGB3	1.43E-02	-1.31
9481	SLC25A27	4.03E-02	-1.31
255394	TCP11L2	1.57E-04	-1.31
56204	KIAA1370	4.67E-03	-1.31
57597	BAHCC1	3.48E-02	-1.31
10826	C5orf4	2.84E-02	-1.31
59277	NTN4	1.16E-05	-1.30
5891	RAGE	1.98E-02	-1.30
9252	RPS6KA5	3.35E-02	-1.30
116159	CYYR1	6.00E-05	-1.30
10370	CITED2	1.54E-04	-1.30
10628	TXNIP	3.47E-02	-1.30
Fold change is relative to the level of expression in control cells (treated with PBS containing BSA).

## Sheet: HCC38 WTG up 12h
Genes up-regulated in HCC38 cells treated with Wnt3a for 12h
ID	Gene symbol	P value	Fold change
85407	NKD1	7.51E-19	4.98
8313	AXIN2	1.09E-13	4.21
147111	NOTUM	4.85E-11	3.52
64399	HHIP	2.70E-12	3.18
115265	DDIT4L	2.36E-08	2.67
256691	MAMDC2	5.36E-11	2.52
9023	CH25H	2.33E-08	2.42
23284	LPHN3	1.14E-07	2.27
5732	PTGER2	2.56E-09	2.19
619279	ZNF704	1.16E-10	2.15
23236	PLCB1	3.62E-08	2.15
51176	LEF1	1.90E-07	2.13
27063	ANKRD1	8.69E-11	2.11
25849	PARM1	4.85E-09	2.07
5010	CLDN11	4.85E-09	2.07
4121	MAN1A1	2.65E-14	2.06
81488	GRINL1A	4.19E-02	1.99
60489	APOBEC3G	2.23E-04	1.98
9241	NOG	9.88E-05	1.97
652995	UCA1	1.36E-10	1.89
345651	ACTBL2	1.85E-06	1.89
7025	NR2F1	3.62E-08	1.89
84133	ZNRF3	4.85E-09	1.87
1591	CYP24A1	1.58E-06	1.86
655	BMP7	3.27E-08	1.85
56062	KLHL4	3.61E-06	1.83
57611	ISLR2	4.35E-05	1.81
3037	HAS2	1.58E-06	1.80
56154	TEX15	1.28E-04	1.79
11001	SLC27A2	1.86E-09	1.78
9134	CCNE2	6.07E-06	1.77
652	BMP4	1.40E-06	1.76
26872	STEAP1	1.81E-03	1.73
261729	STEAP2	3.58E-03	1.72
5366	PMAIP1	4.85E-11	1.71
1870	E2F2	1.50E-07	1.71
79000	C1orf135	1.85E-06	1.69
255403	ZNF718	1.42E-02	1.66
55388	MCM10	2.48E-09	1.66
7857	SCG2	1.11E-02	1.65
63967	CLSPN	5.74E-06	1.65
5999	RGS4	1.26E-04	1.65
26084	ARHGEF26	2.94E-08	1.65
5069	PAPPA	2.11E-05	1.64
59271	C21orf63	1.56E-06	1.64
169792	GLIS3	7.16E-08	1.64
25984	KRT23	2.48E-09	1.64
283554	GPR137C	4.02E-05	1.64
9050	PSTPIP2	1.82E-08	1.63
2925	GRPR	8.36E-04	1.63
151230	KLHL23	9.80E-06	1.63
153769	SH3RF2	6.63E-09	1.63
641	BLM	2.36E-09	1.63
7092	TLL1	2.47E-04	1.63
23594	ORC6L	3.11E-07	1.62
8294	HIST1H4I	1.71E-02	1.61
79192	IRX1	2.01E-04	1.61
84250	ANKRD32	1.48E-05	1.61
55166	CENPQ	9.18E-04	1.61
993	CDC25A	1.34E-09	1.60
147495	APCDD1	1.63E-07	1.60
7516	XRCC2	1.38E-06	1.60
10123	ARL4C	2.37E-06	1.59
84935	C13orf33	1.62E-03	1.59
4998	ORC1L	3.33E-07	1.59
166647	GPR125	2.54E-05	1.59
81606	LBH	6.22E-07	1.59
3745	KCNB1	6.94E-05	1.59
100170841	C17orf96	1.74E-04	1.59
55732	C1orf112	3.32E-07	1.59
8318	CDC45	1.98E-07	1.58
91653	BOC	4.63E-07	1.58
2187	FANCB	1.98E-04	1.58
64946	CENPH	4.91E-05	1.58
1869	E2F1	5.06E-05	1.57
169200	TMEM64	1.63E-07	1.57
440519	ZNF724P	1.10E-03	1.57
165215	FAM171B	4.41E-09	1.57
990	CDC6	9.24E-05	1.57
115908	CTHRC1	3.49E-02	1.56
51514	DTL	1.57E-08	1.56
80139	ZNF703	1.90E-07	1.56
444882	IGFL4	9.53E-04	1.55
94122	SYTL5	6.82E-04	1.55
402415	XKRX	2.70E-05	1.55
374393	FAM111B	3.11E-07	1.55
51761	ATP8A2	6.07E-06	1.54
51053	GMNN	2.69E-07	1.54
3667	IRS1	1.61E-07	1.54
9935	MAFB	1.90E-07	1.53
79915	ATAD5	8.53E-05	1.53
165055	CCDC138	1.59E-05	1.53
672	BRCA1	4.02E-05	1.53
27085	MTBP	7.97E-05	1.53
220042	C11orf82	1.05E-05	1.52
442075	LOC442075	3.16E-04	1.52
5912	RAP2B	9.61E-08	1.52
85280	KRTAP9-4	2.03E-02	1.52
5888	RAD51	4.13E-08	1.52
79968	WDR76	3.82E-04	1.52
4175	MCM6	4.56E-09	1.52
6641	SNTB1	8.67E-08	1.51
84842	HPDL	1.72E-03	1.51
140766	ADAMTS14	3.04E-04	1.51
63979	FIGNL1	1.47E-05	1.51
1747	DLX3	3.80E-06	1.51
253714	C6orf167	7.40E-06	1.51
5557	PRIM1	1.61E-06	1.50
4602	MYB	9.69E-08	1.50
9156	EXO1	1.15E-08	1.50
8204	NRIP1	1.61E-07	1.50
54894	RNF43	4.48E-05	1.50
5427	POLE2	1.45E-05	1.49
399694	SHC4	5.66E-04	1.49
195828	ZNF367	2.69E-07	1.49
11197	WIF1	7.73E-04	1.49
4171	MCM2	3.81E-05	1.49
56342	PPAN	2.19E-02	1.49
399726	C10orf114	2.29E-04	1.48
83641	FAM107B	7.20E-07	1.48
54801	HAUS6	1.34E-03	1.48
4488	MSX2	2.94E-03	1.47
3976	LIF	9.44E-05	1.47
4919	ROR1	5.70E-04	1.47
64782	AEN	2.55E-05	1.47
126382	NR2C2AP	5.54E-06	1.47
7443	VRK1	1.27E-04	1.47
28231	SLCO4A1	1.56E-03	1.47
170692	ADAMTS18	7.65E-05	1.47
51659	GINS2	5.52E-07	1.47
84978	FRMD5	8.39E-04	1.46
654254	ZNF732	6.40E-03	1.46
10912	GADD45G	1.99E-02	1.46
25788	RAD54B	2.11E-05	1.46
9735	KNTC1	1.00E-06	1.46
84879	MFSD2A	5.75E-04	1.46
10434	LYPLA1	4.31E-02	1.46
84057	MND1	5.20E-03	1.45
9837	GINS1	8.67E-08	1.45
6241	RRM2	3.40E-05	1.45
6322	SCML1	7.06E-04	1.45
1902	LPAR1	2.29E-04	1.45
8208	CHAF1B	6.22E-07	1.45
1763	DNA2	3.36E-05	1.44
11169	WDHD1	6.31E-06	1.44
5111	PCNA	1.29E-07	1.44
3007	HIST1H1D	3.92E-05	1.44
54962	TIPIN	8.10E-04	1.44
100129478	LOC100129478	5.32E-03	1.44
55646	LYAR	5.78E-04	1.44
2706	GJB2	8.97E-03	1.44
23255	KIAA0802	1.15E-02	1.44
79075	DSCC1	2.41E-05	1.44
3070	HELLS	1.75E-02	1.44
10371	SEMA3A	2.47E-04	1.44
81624	DIAPH3	3.96E-05	1.43
51435	SCARA3	7.96E-07	1.43
79733	E2F8	9.70E-05	1.43
10200	MPHOSPH6	2.02E-04	1.43
29126	CD274	1.49E-02	1.43
221687	RNF182	1.12E-03	1.43
3018	HIST1H2BB	1.90E-02	1.42
5080	PAX6	1.97E-06	1.42
79605	PGBD5	1.35E-04	1.42
10036	CHAF1A	7.40E-06	1.42
29893	PSMC3IP	4.26E-05	1.42
60386	SLC25A19	2.96E-04	1.42
2118	ETV4	1.55E-04	1.42
26150	RIBC2	5.94E-03	1.42
4172	MCM3	1.39E-06	1.42
64220	STRA6	2.03E-04	1.42
5422	POLA1	2.96E-04	1.42
84930	MASTL	3.38E-05	1.41
84798	C19orf48	2.62E-05	1.41
144455	E2F7	2.20E-06	1.41
57509	MTUS1	1.21E-04	1.41
23649	POLA2	8.76E-05	1.41
201973	CCDC111	1.49E-02	1.40
10714	POLD3	8.28E-06	1.40
25992	SNED1	2.09E-02	1.40
26207	PITPNC1	4.23E-06	1.40
1111	CHEK1	2.34E-05	1.40
79017	GGCT	1.82E-04	1.40
4249	MGAT5	3.53E-05	1.40
83896	KRTAP3-1	4.11E-04	1.40
115004	C6orf150	7.97E-05	1.40
64105	CENPK	5.22E-05	1.40
9071	CLDN10	1.98E-03	1.40
8343	HIST1H2BF	2.02E-02	1.40
157570	ESCO2	8.28E-06	1.40
1749	DLX5	2.42E-03	1.40
93323	HAUS8	1.11E-04	1.40
8335	HIST1H2AB	1.20E-03	1.40
55536	CDCA7L	2.39E-04	1.40
10733	PLK4	6.07E-06	1.40
494143	CHAC2	1.54E-04	1.39
29128	UHRF1	1.37E-04	1.39
1138	CHRNA5	9.09E-06	1.39
55612	FERMT1	1.42E-05	1.39
9768	KIAA0101	3.61E-06	1.39
83879	CDCA7	2.80E-05	1.39
1846	DUSP4	4.97E-05	1.39
10166	SLC25A15	3.94E-04	1.39
113115	FAM54A	2.84E-03	1.39
23421	ITGB3BP	4.28E-04	1.39
2175	FANCA	2.31E-04	1.39
79723	SUV39H2	1.14E-04	1.39
5983	RFC3	3.30E-07	1.38
864	RUNX3	1.48E-04	1.38
57118	CAMK1D	4.29E-05	1.38
3398	ID2	2.08E-03	1.38
10678	B3GNT2	1.25E-04	1.38
3589	IL11	4.06E-02	1.38
4440	MSI1	9.43E-03	1.38
146956	EME1	3.68E-03	1.38
4173	MCM4	3.51E-06	1.38
151194	FAM119A	1.27E-03	1.38
7037	TFRC	3.12E-06	1.38
163786	SASS6	1.21E-04	1.38
2956	MSH6	1.12E-06	1.37
1633	DCK	5.26E-04	1.37
10804	GJB6	6.29E-04	1.37
54517	PUS7	2.79E-05	1.37
85235	HIST1H2AH	4.50E-02	1.37
4093	SMAD9	4.53E-04	1.37
1948	EFNB2	3.71E-04	1.37
4176	MCM7	4.71E-05	1.37
84296	GINS4	4.53E-04	1.37
5396	PRRX1	1.00E-02	1.37
54821	ERCC6L	7.05E-03	1.37
10293	TRAIP	4.14E-04	1.37
1964	EIF1AX	3.67E-02	1.36
201725	C4orf46	9.72E-04	1.36
9590	AKAP12	1.17E-02	1.36
157869	C8orf84	3.64E-02	1.36
5336	PLCG2	8.53E-05	1.36
97	ACYP1	5.73E-03	1.36
3212	HOXB2	2.88E-02	1.36
595	CCND1	2.69E-07	1.36
7980	TFPI2	4.57E-03	1.36
55215	FANCI	1.55E-06	1.36
170261	ZCCHC12	1.01E-02	1.36
10635	RAD51AP1	9.22E-04	1.36
8061	FOSL1	1.62E-03	1.36
9302	SNORD26	4.86E-02	1.36
11200	CHEK2	5.17E-04	1.36
51166	AADAT	2.34E-03	1.36
57821	C1orf114	2.72E-03	1.36
79682	MLF1IP	3.51E-03	1.36
55345	C4orf21	6.51E-04	1.36
255324	EPGN	2.91E-02	1.35
92345	NAF1	4.77E-04	1.35
152185	SPICE1	3.22E-03	1.35
9319	TRIP13	7.20E-07	1.35
8438	RAD54L	2.39E-04	1.35
50515	CHST11	7.82E-03	1.35
387103	CENPW	4.49E-03	1.35
80010	RMI1	7.84E-04	1.35
3199	HOXA2	2.96E-02	1.35
50624	CUZD1	4.63E-02	1.35
22995	CEP152	2.94E-03	1.35
54913	RPP25	8.53E-05	1.35
149175	MANEAL	7.33E-05	1.35
51559	NT5DC3	2.62E-04	1.35
81620	CDT1	1.80E-03	1.35
23158	TBC1D9	5.07E-05	1.35
8332	HIST1H2AL	3.96E-04	1.35
56311	ANKRD7	3.39E-02	1.35
151188	ARL6IP6	6.65E-04	1.35
983	CDK1	1.09E-03	1.35
675	BRCA2	5.93E-03	1.35
57181	SLC39A10	1.14E-03	1.35
7023	TFAP4	3.36E-05	1.35
56479	KCNQ5	8.16E-04	1.35
3399	ID3	9.39E-04	1.35
1678	TIMM8A	4.22E-02	1.35
1503	CTPS	3.23E-07	1.34
898	CCNE1	4.14E-05	1.34
4174	MCM5	3.60E-04	1.34
199953	TMEM201	5.66E-06	1.34
9258	MFHAS1	1.59E-02	1.34
57464	FAM40B	3.27E-03	1.34
56852	RAD18	6.46E-05	1.34
4233	MET	1.30E-05	1.34
84552	PARD6G	1.34E-02	1.34
11275	KLHL2	1.63E-04	1.34
8317	CDC7	5.78E-04	1.34
84695	LOXL3	1.04E-02	1.33
83990	BRIP1	5.74E-05	1.33
220963	SLC16A9	3.29E-02	1.33
2237	FEN1	4.93E-03	1.33
90233	ZNF551	2.01E-03	1.33
90459	ERI1	4.32E-04	1.33
8329	HIST1H2AI	1.00E-02	1.33
23768	FLRT2	2.00E-02	1.33
3174	HNF4G	7.32E-04	1.33
57697	FANCM	1.18E-02	1.33
29028	ATAD2	1.93E-04	1.33
116225	ZMYND19	8.39E-04	1.33
4001	LMNB1	1.51E-04	1.33
23397	NCAPH	1.98E-05	1.33
5558	PRIM2	1.08E-03	1.33
9816	URB2	7.07E-05	1.33
4361	MRE11A	2.82E-03	1.33
55329	MNS1	3.94E-03	1.33
9355	LHX2	2.25E-04	1.33
55092	TMEM51	1.86E-03	1.33
84553	C6orf168	5.92E-04	1.33
9088	PKMYT1	1.80E-03	1.33
8336	HIST1H2AM	4.30E-03	1.32
11069	RAPGEF4	6.32E-03	1.32
347240	KIF24	3.47E-03	1.32
116028	C16orf75	3.41E-03	1.32
221150	SKA3	1.18E-03	1.32
51018	RRP15	3.26E-03	1.32
93474	ZNF670	2.04E-03	1.32
57673	BEND3	1.06E-04	1.32
55723	ASF1B	2.21E-04	1.32
1871	E2F3	1.39E-05	1.32
51537	MTFP1	2.78E-02	1.32
64116	SLC39A8	2.54E-05	1.32
4091	SMAD6	2.45E-02	1.32
9188	DDX21	8.30E-05	1.32
6059	ABCE1	1.62E-03	1.32
57695	USP37	7.90E-04	1.32
56906	THAP10	6.89E-03	1.32
79892	C10orf119	8.53E-05	1.32
4436	MSH2	6.67E-04	1.32
340277	C7orf46	1.61E-02	1.32
9836	LCMT2	7.26E-05	1.32
8359	HIST1H4A	8.90E-03	1.32
10452	TOMM40	1.00E-02	1.32
148203	ZNF738	1.80E-02	1.31
64318	NOC3L	4.49E-03	1.31
57405	SPC25	1.00E-02	1.31
220134	SKA1	3.08E-03	1.31
10892	MALT1	2.26E-04	1.31
128312	HIST3H2BB	3.81E-02	1.31
10950	BTG3	4.49E-03	1.31
8187	ZNF239	8.68E-04	1.31
29980	DONSON	3.45E-04	1.31
10721	POLQ	2.58E-02	1.31
23531	MMD	4.45E-03	1.31
7274	TTPA	3.66E-02	1.31
9521	EEF1E1	1.51E-02	1.31
80179	MYO19	1.03E-04	1.31
57650	KIAA1524	1.57E-03	1.31
5046	PCSK6	4.02E-04	1.31
3978	LIG1	1.16E-03	1.31
7903	ST8SIA4	5.93E-03	1.31
2810	SFN	1.25E-04	1.31
50512	PODXL2	8.44E-03	1.31
4052	LTBP1	3.39E-03	1.31
57542	KLHDC5	5.68E-04	1.31
90102	PHLDB2	2.31E-04	1.31
129401	NUP35	5.00E-04	1.31
8195	MKKS	7.74E-03	1.31
3795	KHK	6.35E-03	1.31
9933	KIAA0020	2.55E-03	1.31
9833	MELK	2.23E-05	1.31
140707	BRI3BP	4.37E-04	1.31
378708	APITD1	1.58E-03	1.31
4133	MAP2	1.32E-02	1.31
11260	XPOT	3.17E-04	1.31
1017	CDK2	3.02E-06	1.31
50807	ASAP1	2.02E-03	1.31
91687	CENPL	5.65E-03	1.31
79922	MRM1	3.21E-02	1.31
57116	ZNF695	8.04E-04	1.31
64750	SMURF2	3.53E-05	1.30
23212	RRS1	5.45E-03	1.30
11340	EXOSC8	4.64E-02	1.30
5984	RFC4	5.68E-04	1.30
51184	GPN3	9.74E-05	1.30
55806	HR	4.45E-04	1.30
728591	C13orf38	3.79E-03	1.30
284098	PIGW	3.82E-04	1.30
29089	UBE2T	5.77E-04	1.30
56992	KIF15	1.12E-03	1.30
23310	NCAPD3	2.99E-06	1.30
8350	HIST1H3A	7.03E-03	1.30
22866	CNKSR2	4.45E-04	1.30
2534	FYN	3.94E-03	1.30
163227	ZNF100	6.87E-03	1.30
114793	FMNL2	6.01E-05	1.30
Fold change is relative to the level of expression in control cells (treated with PBS containing BSA).

## Sheet: HCC38 WTG down 12h
Genes down-regulated in HCC38 cells treated with Wnt3a for 12h
ID	Gene symbol	P value	Fold change
5507	PPP1R3C	7.37E-15	-3.19
5100	PCDH8	4.85E-11	-2.43
79689	STEAP4	6.01E-12	-2.11
10628	TXNIP	3.57E-08	-2.08
10090	UST	1.34E-09	-2.06
128553	TSHZ2	9.82E-12	-2.03
84812	PLCD4	1.93E-05	-2.02
9723	SEMA3E	1.09E-07	-2.00
5737	PTGFR	5.07E-08	-1.93
51050	PI15	3.34E-05	-1.89
26184	OR1F2P	4.50E-02	-1.86
284	ANGPT1	1.98E-07	-1.85
57458	TMCC3	7.98E-05	-1.85
28526	TRDC	2.61E-02	-1.82
643414	LIPK	1.38E-02	-1.81
4322	MMP13	3.36E-05	-1.79
25780	RASGRP3	1.47E-05	-1.78
23551	RASD2	3.22E-06	-1.76
79949	C10orf81	2.37E-06	-1.76
137872	ADHFE1	4.40E-05	-1.76
80031	SEMA6D	6.61E-05	-1.75
2273	FHL1	1.10E-06	-1.75
255394	TCP11L2	4.31E-10	-1.74
359821	MRPL42P5	5.84E-04	-1.74
200879	LIPH	2.48E-09	-1.72
6414	SEPP1	2.27E-07	-1.71
114907	FBXO32	1.16E-10	-1.71
6783	SULT1E1	1.40E-04	-1.69
80059	LRRTM4	5.88E-06	-1.69
79098	C1orf116	2.43E-07	-1.66
167410	LIX1	1.63E-04	-1.65
1356	CP	1.06E-07	-1.65
79750	ZNF385D	7.26E-04	-1.65
8743	TNFSF10	8.39E-05	-1.64
4094	MAF	4.71E-05	-1.63
8470	SORBS2	2.05E-10	-1.62
55304	SPTLC3	1.42E-04	-1.62
388403	YPEL2	9.55E-07	-1.61
1116	CHI3L1	1.49E-04	-1.61
79822	ARHGAP28	6.98E-05	-1.61
4306	NR3C2	1.40E-05	-1.61
139411	PTCHD1	2.03E-08	-1.60
344787	ZNF860	4.10E-03	-1.60
100506667	NA	4.88E-02	-1.60
10608	MXD4	1.35E-05	-1.60
6387	CXCL12	1.12E-03	-1.59
6565	SLC15A2	2.71E-08	-1.59
135932	TMEM139	8.28E-06	-1.59
1831	TSC22D3	2.48E-09	-1.59
3690	ITGB3	1.85E-05	-1.59
123099	DEGS2	7.07E-05	-1.58
1806	DPYD	2.44E-07	-1.58
113791	PIK3IP1	7.35E-03	-1.58
90427	BMF	1.39E-05	-1.58
134147	CMBL	5.22E-03	-1.58
130399	ACVR1C	3.70E-04	-1.57
83853	ROPN1L	7.90E-04	-1.57
2006	ELN	2.58E-04	-1.57
64097	EPB41L4A	1.90E-07	-1.57
8424	BBOX1	1.63E-06	-1.56
285195	SLC9A9	6.65E-04	-1.56
6622	SNCA	6.13E-04	-1.56
56899	ANKS1B	2.58E-05	-1.55
54762	GRAMD1C	1.62E-03	-1.54
219285	SAMD9L	6.82E-04	-1.54
22925	PLA2R1	3.89E-04	-1.53
132014	IL17RE	2.97E-05	-1.53
79633	FAT4	1.99E-03	-1.53
2678	GGT1	4.02E-02	-1.53
64093	SMOC1	5.64E-06	-1.52
84837	C14orf128	1.63E-04	-1.52
5156	PDGFRA	3.69E-04	-1.52
5950	RBP4	1.03E-03	-1.52
55366	LGR4	1.59E-07	-1.52
81493	SYNC	2.26E-03	-1.52
5493	PPL	1.18E-02	-1.52
283927	NUDT7	1.80E-02	-1.51
220441	RNF152	2.94E-04	-1.51
8850	KAT2B	1.29E-07	-1.51
202151	RANBP3L	5.05E-06	-1.51
91526	ANKRD44	4.43E-06	-1.50
5129	CDK18	5.76E-05	-1.49
8764	TNFRSF14	1.60E-03	-1.49
8800	PEX11A	3.93E-05	-1.49
60598	KCNK15	8.52E-03	-1.49
1879	EBF1	2.83E-05	-1.49
166752	FREM3	3.80E-03	-1.49
7068	THRB	6.75E-06	-1.49
2185	PTK2B	1.07E-05	-1.48
2299	FOXI1	1.63E-05	-1.48
54541	DDIT4	2.09E-05	-1.47
834	CASP1	8.25E-03	-1.47
23635	SSBP2	2.50E-08	-1.47
79191	IRX3	1.77E-05	-1.47
1734	DIO2	1.04E-04	-1.47
10555	AGPAT2	3.01E-06	-1.47
55281	TMEM140	1.58E-03	-1.47
2619	GAS1	1.81E-03	-1.47
128344	C1orf88	3.15E-04	-1.47
9149	DYRK1B	6.16E-07	-1.46
388815	C21orf34	1.10E-04	-1.46
23213	SULF1	1.95E-03	-1.46
10991	SLC38A3	3.18E-06	-1.46
100129583	FAM47E	3.42E-02	-1.46
94241	TP53INP1	8.38E-07	-1.46
84709	C4orf49	8.10E-03	-1.46
113263	GLCCI1	2.56E-06	-1.46
114990	VASN	1.43E-03	-1.45
7069	THRSP	1.47E-03	-1.45
221981	THSD7A	1.21E-03	-1.45
55267	C22orf26	1.08E-02	-1.45
6279	S100A8	2.30E-02	-1.45
2650	GCNT1	2.42E-03	-1.45
339479	FAM5C	1.58E-04	-1.45
399948	C11orf92	1.16E-03	-1.45
5618	PRLR	5.03E-05	-1.45
9459	ARHGEF6	2.62E-04	-1.44
55733	HHAT	2.14E-03	-1.44
11341	SCRG1	1.28E-02	-1.44
23428	SLC7A8	9.87E-03	-1.44
79679	VTCN1	2.83E-04	-1.44
4081	MAB21L1	7.70E-03	-1.44
4151	MB	2.43E-05	-1.44
80737	C6orf27	2.25E-05	-1.44
11238	CA5B	1.52E-04	-1.44
55885	LMO3	1.19E-02	-1.44
10562	OLFM4	1.07E-05	-1.43
55793	FAM63A	1.85E-04	-1.43
2043	EPHA4	6.59E-03	-1.43
4915	NTRK2	1.22E-02	-1.43
23043	TNIK	1.51E-04	-1.42
3431	SP110	4.45E-04	-1.42
84818	IL17RC	2.39E-04	-1.42
54331	GNG2	4.86E-03	-1.42
149428	BNIPL	5.31E-04	-1.42
56944	OLFML3	1.20E-03	-1.41
18	ABAT	1.89E-05	-1.41
4886	NPY1R	9.63E-04	-1.41
3430	IFI35	3.85E-02	-1.41
146057	TTBK2	4.66E-03	-1.40
388931	MFSD2B	2.75E-02	-1.40
84457	PHYHIPL	3.78E-03	-1.40
25827	FBXL2	1.86E-03	-1.40
3142	HLX	2.14E-04	-1.40
266812	NAP1L5	5.13E-03	-1.40
93129	ORAI3	1.57E-03	-1.40
5639	PRRG2	2.05E-03	-1.39
89932	PAPLN	4.50E-02	-1.39
388389	CCDC103	2.38E-02	-1.39
120224	TMEM45B	5.43E-04	-1.39
4130	MAP1A	8.69E-03	-1.39
1612	DAPK1	1.27E-03	-1.39
4311	MME	1.37E-04	-1.39
285313	IGSF10	8.08E-03	-1.39
4882	NPR2	8.12E-03	-1.39
525	ATP6V1B1	2.01E-04	-1.39
5002	SLC22A18	6.22E-04	-1.39
54511	HMGCLL1	1.45E-02	-1.39
84532	ACSS1	4.09E-03	-1.39
10826	C5orf4	2.79E-03	-1.39
2049	EPHB3	1.73E-04	-1.38
56667	MUC13	4.62E-03	-1.38
5624	PROC	1.80E-03	-1.38
9333	TGM5	1.71E-03	-1.38
124935	SLC43A2	2.54E-05	-1.38
222	ALDH3B2	2.03E-05	-1.38
2170	FABP3	1.38E-02	-1.38
2113	ETS1	1.15E-04	-1.38
145957	NRG4	1.30E-02	-1.38
1606	DGKA	2.37E-04	-1.38
10231	RCAN2	1.27E-03	-1.38
2564	GABRE	4.25E-02	-1.38
161357	MDGA2	7.17E-03	-1.38
51439	FAM8A1	6.02E-05	-1.37
11035	RIPK3	1.55E-02	-1.37
284390	ZNF763	1.20E-02	-1.37
29995	LMCD1	2.11E-04	-1.37
388886	C22orf36	2.64E-03	-1.37
6696	SPP1	1.33E-02	-1.37
89870	TRIM15	1.10E-02	-1.37
91894	C11orf52	8.12E-03	-1.37
80352	RNF39	1.60E-02	-1.37
5581	PRKCE	2.25E-04	-1.37
2307	FOXS1	2.00E-02	-1.37
3750	KCND1	9.69E-03	-1.37
23150	FRMD4B	6.32E-04	-1.37
6304	SATB1	1.95E-03	-1.37
57575	PCDH10	2.97E-03	-1.37
8707	B3GALT2	2.20E-03	-1.37
81558	FAM117A	2.41E-05	-1.37
401409	RAB19	1.79E-04	-1.37
29842	TFCP2L1	1.90E-07	-1.36
11098	PRSS23	2.93E-04	-1.36
8717	TRADD	1.83E-02	-1.36
10144	FAM13A	2.95E-03	-1.36
223117	SEMA3D	1.44E-02	-1.36
10957	PNRC1	8.91E-05	-1.36
51092	SIDT2	7.07E-05	-1.36
8538	BARX2	1.48E-03	-1.36
91683	SYT12	3.78E-02	-1.36
4524	MTHFR	5.36E-03	-1.36
81855	SFXN3	4.85E-03	-1.35
146880	LOC146880	1.32E-02	-1.35
6376	CX3CL1	1.21E-03	-1.35
84981	C17orf91	2.72E-03	-1.35
7422	VEGFA	4.48E-05	-1.35
23371	TENC1	1.98E-05	-1.35
7216	TRO	1.78E-02	-1.35
27303	RBMS3	6.67E-04	-1.35
9077	DIRAS3	4.11E-02	-1.35
63874	ABHD4	1.68E-05	-1.35
79983	POF1B	1.66E-03	-1.34
5724	PTAFR	1.14E-04	-1.34
2348	FOLR1	2.46E-02	-1.34
23400	ATP13A2	6.13E-05	-1.34
2330	FMO5	6.94E-03	-1.34
2256	FGF11	2.42E-03	-1.34
128218	TMEM125	3.77E-04	-1.34
493	ATP2B4	1.63E-04	-1.34
5580	PRKCD	1.42E-06	-1.34
114327	EFHC1	1.80E-03	-1.34
51560	RAB6B	1.64E-05	-1.34
414194	CCNYL2	4.31E-02	-1.34
10158	PDZK1IP1	1.09E-02	-1.34
51302	CYP39A1	1.25E-02	-1.34
2317	FLNB	1.12E-03	-1.33
727910	TLCD2	2.97E-02	-1.33
3140	MR1	1.06E-04	-1.33
6340	SCNN1G	1.01E-03	-1.33
9122	SLC16A4	6.61E-03	-1.33
1489	CTF1	3.46E-02	-1.33
30061	SLC40A1	3.49E-03	-1.33
8787	RGS9	1.03E-03	-1.33
2323	FLT3LG	8.08E-03	-1.33
2114	ETS2	1.18E-05	-1.33
27134	TJP3	7.90E-04	-1.33
55902	ACSS2	9.39E-04	-1.33
100129484	LOC100129484	4.20E-02	-1.33
127700	OSCP1	2.98E-04	-1.33
1947	EFNB1	1.93E-03	-1.33
1183	CLCN4	1.15E-02	-1.33
6869	TACR1	1.40E-02	-1.33
387264	KRTAP5-1	6.00E-03	-1.33
65268	WNK2	7.40E-06	-1.33
25999	CLIP3	5.96E-03	-1.33
58472	SQRDL	2.87E-04	-1.32
400961	PAIP2B	3.71E-03	-1.32
79616	CCNJL	1.51E-04	-1.32
26959	HBP1	8.29E-04	-1.32
9746	CLSTN3	1.28E-04	-1.32
91252	SLC39A13	1.37E-02	-1.32
129642	MBOAT2	4.61E-04	-1.32
5915	RARB	1.24E-02	-1.32
54800	KLHL24	1.27E-04	-1.32
26232	FBXO2	3.46E-02	-1.32
286343	C9orf150	1.48E-03	-1.32
8416	ANXA9	1.52E-02	-1.32
1131	CHRM3	2.21E-04	-1.32
338699	ANKRD42	2.39E-02	-1.32
1836	SLC26A2	1.11E-04	-1.32
53349	ZFYVE1	4.28E-04	-1.32
8622	PDE8B	4.72E-04	-1.31
2903	GRIN2A	4.98E-02	-1.31
3077	HFE	2.03E-03	-1.31
130814	PQLC3	1.38E-04	-1.31
100	ADA	2.45E-02	-1.31
83937	RASSF4	3.34E-02	-1.31
3691	ITGB4	1.90E-03	-1.31
201294	UNC13D	4.81E-04	-1.31
25943	C20orf194	1.00E-03	-1.31
929	CD14	2.90E-02	-1.31
23615	PYY2	3.42E-02	-1.31
5349	FXYD3	5.25E-04	-1.31
26018	LRIG1	1.51E-03	-1.31
5753	PTK6	8.80E-04	-1.31
116159	CYYR1	3.45E-05	-1.31
5365	PLXNB3	4.93E-04	-1.31
3291	HSD11B2	2.62E-03	-1.31
80761	UPK3B	8.11E-04	-1.31
1999	ELF3	9.04E-04	-1.31
3914	LAMB3	4.75E-03	-1.31
377841	ENTPD8	2.51E-03	-1.31
5333	PLCD1	6.49E-03	-1.31
79603	LASS4	1.29E-02	-1.31
9906	SLC35E2	4.63E-02	-1.31
1421	CRYGD	7.54E-04	-1.31
152926	PPM1K	2.00E-02	-1.31
51257	MARCH2	3.23E-02	-1.31
252884	ZNF396	2.27E-02	-1.31
375704	ENHO	1.48E-02	-1.31
10133	OPTN	1.39E-05	-1.31
83857	TMTC1	2.02E-03	-1.31
85004	RERG	2.06E-04	-1.31
11149	BVES	2.03E-04	-1.31
5137	PDE1C	1.52E-02	-1.31
11119	BTN3A1	3.81E-03	-1.30
10516	FBLN5	1.42E-03	-1.30
317662	FAM149B1	1.58E-03	-1.30
2568	GABRP	1.94E-02	-1.30
3993	LLGL2	4.97E-05	-1.30
114879	OSBPL5	8.69E-03	-1.30
3777	KCNK3	7.19E-03	-1.30
2524	FUT2	3.29E-04	-1.30
79990	PLEKHH3	1.02E-02	-1.30
6840	SVIL	2.46E-03	-1.30
8705	B3GALT4	3.38E-02	-1.30
Fold change is relative to the level of expression in control cells (treated with PBS containing BSA).

## Sheet: HCC38 WTG up 24h
Genes up-regulated in HCC38 cells treated with Wnt3a for 24h
ID	Gene symbol	P value	Fold change
147111	NOTUM	1.63E-11	3.79
64399	HHIP	6.83E-12	3.09
8313	AXIN2	5.54E-11	2.98
85407	NKD1	8.91E-14	2.74
115265	DDIT4L	3.82E-08	2.71
652995	UCA1	4.43E-14	2.56
1749	DLX5	1.34E-07	2.02
4488	MSX2	2.77E-06	1.99
79192	IRX1	2.40E-06	1.96
2925	GRPR	2.27E-05	1.94
256691	MAMDC2	9.16E-08	1.94
56062	KLHL4	3.40E-06	1.87
151176	FAM132B	1.50E-07	1.80
3589	IL11	3.73E-04	1.75
9023	CH25H	5.22E-05	1.74
9935	MAFB	3.12E-09	1.74
1591	CYP24A1	2.17E-05	1.70
25858	C11orf20	3.48E-02	1.69
655	BMP7	9.86E-07	1.69
10143	CLEC3A	2.58E-05	1.69
79000	C1orf135	3.37E-06	1.68
3667	IRS1	9.27E-09	1.68
8344	HIST1H2BE	7.36E-05	1.68
9241	NOG	2.57E-03	1.68
64946	CENPH	1.35E-05	1.66
170692	ADAMTS18	1.82E-06	1.66
91653	BOC	1.41E-07	1.66
4085	MAD2L1	2.73E-05	1.65
153769	SH3RF2	1.03E-08	1.64
1747	DLX3	3.19E-07	1.64
3018	HIST1H2BB	1.17E-03	1.64
57405	SPC25	1.77E-05	1.63
84133	ZNRF3	9.10E-07	1.63
11221	DUSP10	1.28E-07	1.62
8335	HIST1H2AB	2.22E-05	1.60
25928	SOSTDC1	2.03E-04	1.59
652	BMP4	4.08E-05	1.58
692088	SNORD50B	3.53E-02	1.57
9304	SNORD22	3.18E-02	1.57
151760	LOC151760	2.43E-02	1.56
89839	ARHGAP11B	1.66E-03	1.56
10912	GADD45G	7.65E-03	1.55
5017	OVOL1	3.55E-05	1.55
399726	C10orf114	7.31E-05	1.55
23493	HEY2	2.52E-03	1.55
8350	HIST1H3A	2.83E-05	1.55
148398	SAMD11	1.83E-04	1.54
11197	WIF1	3.33E-04	1.54
619499	SNORA27	5.46E-03	1.54
80139	ZNF703	4.78E-07	1.54
79866	C13orf34	2.40E-03	1.54
128312	HIST3H2BB	8.88E-04	1.54
5396	PRRX1	5.04E-04	1.54
8360	HIST1H4D	3.99E-06	1.54
286527	TMSB15B	3.15E-02	1.54
3398	ID2	9.93E-05	1.53
27063	ANKRD1	4.20E-06	1.53
375444	C5orf34	2.60E-03	1.53
56992	KIF15	3.00E-06	1.53
10615	SPAG5	1.82E-06	1.52
8336	HIST1H2AM	5.53E-05	1.52
6340	SCNN1G	1.11E-05	1.52
146909	KIF18B	9.37E-08	1.51
619279	ZNF704	1.44E-05	1.51
3619	INCENP	4.65E-06	1.51
347240	KIF24	5.17E-05	1.51
113115	FAM54A	3.35E-04	1.50
51761	ATP8A2	1.91E-05	1.50
284403	WDR62	2.06E-06	1.50
146956	EME1	3.87E-04	1.50
317772	HIST2H2AB	2.71E-05	1.50
113691	MGC16703	3.30E-03	1.50
64220	STRA6	3.43E-05	1.50
4499	MT1M	3.22E-02	1.50
57611	ISLR2	4.49E-03	1.49
51074	APIP	3.27E-04	1.49
10403	NDC80	1.35E-06	1.49
25849	PARM1	1.29E-04	1.49
100287226	LOC100287226	1.23E-02	1.48
7025	NR2F1	1.08E-04	1.48
1870	E2F2	2.99E-05	1.48
8346	HIST1H2BI	2.39E-03	1.48
85235	HIST1H2AH	1.32E-02	1.48
55329	MNS1	1.43E-04	1.48
11065	UBE2C	4.03E-07	1.47
79733	E2F8	3.55E-05	1.47
83540	NUF2	5.09E-07	1.47
5732	PTGER2	3.32E-04	1.47
899	CCNF	1.22E-05	1.47
8332	HIST1H2AL	1.98E-05	1.47
2175	FANCA	3.55E-05	1.47
406949	MIR15B	4.33E-02	1.47
84695	LOXL3	8.88E-04	1.46
5010	CLDN11	2.25E-04	1.46
81606	LBH	2.01E-05	1.46
54478	FAM64A	3.17E-04	1.46
220134	SKA1	9.48E-05	1.46
221687	RNF182	7.36E-04	1.46
55355	HJURP	1.28E-06	1.45
10123	ARL4C	7.39E-05	1.45
8356	HIST1H3J	2.47E-04	1.45
79605	PGBD5	7.84E-05	1.45
5655	KLK10	5.96E-06	1.45
10063	COX17	1.10E-02	1.45
8324	FZD7	1.82E-06	1.45
9590	AKAP12	3.24E-03	1.44
10024	TROAP	1.66E-05	1.44
93594	WDR67	4.86E-04	1.44
9928	KIF14	3.07E-05	1.44
144455	E2F7	1.35E-06	1.44
55835	CENPJ	3.43E-05	1.44
157570	ESCO2	3.65E-06	1.44
100505943	NA	3.39E-03	1.44
8361	HIST1H4F	8.47E-05	1.43
9627	SNCAIP	1.93E-03	1.43
995	CDC25C	6.17E-06	1.43
84935	C13orf33	1.98E-02	1.43
11130	ZWINT	1.41E-04	1.43
83463	MXD3	8.11E-04	1.43
3399	ID3	1.29E-04	1.43
55635	DEPDC1	2.12E-02	1.43
147841	SPC24	2.00E-05	1.43
387103	CENPW	1.03E-03	1.43
57650	KIAA1524	7.39E-05	1.43
100129478	LOC100129478	8.19E-03	1.43
9700	ESPL1	1.46E-05	1.42
5912	RAP2B	2.93E-06	1.42
83461	CDCA3	1.94E-04	1.42
57595	PDZD4	1.09E-02	1.42
10635	RAD51AP1	2.30E-04	1.42
864	RUNX3	5.94E-05	1.42
2491	CENPI	1.70E-04	1.42
80174	DBF4B	1.66E-04	1.42
3205	HOXA9	1.02E-03	1.42
26150	RIBC2	7.07E-03	1.42
79915	ATAD5	1.12E-03	1.42
9088	PKMYT1	1.98E-04	1.42
57118	CAMK1D	1.95E-05	1.42
91433	RCCD1	1.82E-03	1.41
85417	CCNB3	1.94E-03	1.41
6241	RRM2	1.09E-04	1.41
389610	XKR5	1.13E-02	1.41
23594	ORC6L	8.02E-05	1.41
3161	HMMR	7.39E-05	1.41
55540	IL17RB	2.71E-05	1.41
90417	C15orf23	3.37E-06	1.41
5054	SERPINE1	3.32E-04	1.41
5327	PLAT	3.33E-03	1.40
81691	LOC81691	4.08E-05	1.40
677811	SNORA28	4.17E-02	1.40
8438	RAD54L	6.66E-05	1.40
5366	PMAIP1	6.38E-07	1.40
8061	FOSL1	7.25E-04	1.40
729020	LOC729020	4.27E-02	1.40
221150	SKA3	1.70E-04	1.40
55806	HR	2.55E-05	1.40
9232	PTTG1	2.63E-03	1.40
8348	HIST1H2BO	3.55E-03	1.40
10733	PLK4	7.94E-06	1.40
7272	TTK	1.29E-04	1.40
5740	PTGIS	1.75E-03	1.39
9833	MELK	1.28E-06	1.39
7517	XRCC3	2.66E-03	1.39
55247	NEIL3	1.23E-05	1.39
348327	ZNF530	5.63E-05	1.39
5999	RGS4	1.17E-02	1.39
983	CDK1	4.41E-04	1.39
24137	KIF4A	1.66E-04	1.39
22995	CEP152	1.50E-03	1.39
26793	SNORD56	3.25E-02	1.39
9319	TRIP13	3.50E-07	1.39
1948	EFNB2	2.95E-04	1.39
54908	CCDC99	1.68E-04	1.39
93323	HAUS8	1.92E-04	1.38
3009	HIST1H1B	3.55E-05	1.38
5888	RAD51	4.98E-06	1.38
2177	FANCD2	2.06E-07	1.38
4500	MT1L	4.12E-02	1.38
10721	POLQ	8.67E-03	1.38
8343	HIST1H2BF	3.42E-02	1.38
51177	PLEKHO1	5.27E-03	1.38
55732	C1orf112	1.12E-04	1.38
57167	SALL4	2.45E-02	1.38
23421	ITGB3BP	7.19E-04	1.38
8836	GGH	5.71E-04	1.38
79075	DSCC1	1.66E-04	1.37
8355	HIST1H3G	6.01E-03	1.37
8347	HIST1H2BC	1.70E-02	1.37
5347	PLK1	3.65E-06	1.37
79755	ZNF750	6.40E-03	1.37
79019	CENPM	7.84E-03	1.37
26084	ARHGEF26	6.26E-05	1.37
55038	CDCA4	5.34E-05	1.37
2842	GPR19	2.83E-04	1.37
1058	CENPA	9.22E-06	1.37
83903	GSG2	1.64E-04	1.37
3833	KIFC1	1.54E-05	1.37
9212	AURKB	4.00E-05	1.37
10468	FST	6.06E-03	1.37
84250	ANKRD32	3.00E-03	1.37
84879	MFSD2A	4.91E-03	1.37
444882	IGFL4	2.52E-02	1.37
9837	GINS1	2.77E-06	1.37
1869	E2F1	4.39E-03	1.37
113130	CDCA5	1.52E-05	1.37
1763	DNA2	3.32E-04	1.36
27085	MTBP	3.31E-03	1.36
790955	C11orf83	2.14E-02	1.36
51176	LEF1	1.77E-02	1.36
11339	OIP5	5.38E-06	1.36
230	ALDOC	2.18E-02	1.36
55644	OSGEP	1.97E-02	1.36
23246	BOP1	1.07E-02	1.36
55789	DEPDC1B	4.22E-05	1.36
57822	GRHL3	5.33E-05	1.36
84296	GINS4	6.52E-04	1.36
128239	IQGAP3	4.92E-06	1.36
8340	HIST1H2BL	8.05E-03	1.36
4900	NRGN	8.90E-03	1.36
5522	PPP2R2C	2.83E-03	1.36
286826	LIN9	1.77E-05	1.36
26271	FBXO5	8.40E-05	1.36
127396	ZNF684	1.23E-02	1.36
150468	CKAP2L	3.70E-05	1.36
9768	KIAA0101	1.68E-05	1.36
54892	NCAPG2	3.44E-05	1.36
55872	PBK	4.41E-05	1.36
4093	SMAD9	8.44E-04	1.36
341640	FREM2	4.51E-02	1.36
7516	XRCC2	6.80E-04	1.35
8479	HIRIP3	2.02E-03	1.35
29089	UBE2T	1.32E-04	1.35
3835	KIF22	2.16E-04	1.35
84057	MND1	3.22E-02	1.35
94122	SYTL5	2.45E-02	1.35
201725	C4orf46	1.57E-03	1.35
6491	STIL	7.00E-06	1.35
11200	CHEK2	7.13E-04	1.35
51435	SCARA3	1.69E-05	1.35
9055	PRC1	1.35E-06	1.35
55422	ZNF331	2.38E-03	1.35
81611	ANP32E	6.90E-03	1.35
51805	COQ3	3.26E-02	1.35
23649	POLA2	4.98E-04	1.35
8366	HIST1H4B	1.40E-03	1.35
3199	HOXA2	3.58E-02	1.35
5121	PCP4	2.56E-02	1.35
81624	DIAPH3	5.11E-04	1.35
3007	HIST1H1D	6.30E-04	1.35
9050	PSTPIP2	7.32E-05	1.35
79628	SH3TC2	1.73E-03	1.35
3832	KIF11	7.55E-05	1.35
26585	GREM1	6.72E-03	1.35
79801	SHCBP1	5.61E-04	1.35
90381	C15orf42	1.05E-04	1.35
8914	TIMELESS	1.36E-03	1.34
641	BLM	1.76E-05	1.34
3024	HIST1H1A	3.32E-07	1.34
22994	AZI1	6.85E-03	1.34
8352	HIST1H3C	1.76E-03	1.34
283869	NPW	2.07E-02	1.34
63901	FAM111A	2.41E-04	1.34
151246	SGOL2	7.16E-05	1.34
9585	KIF20B	1.86E-03	1.34
339512	C1orf110	6.41E-03	1.34
57464	FAM40B	3.82E-03	1.34
672	BRCA1	3.65E-03	1.34
55646	LYAR	6.72E-03	1.34
151648	SGOL1	1.85E-04	1.34
23306	TMEM194A	2.99E-05	1.34
64793	CCDC21	2.27E-05	1.34
51512	GTSE1	1.35E-05	1.34
51154	MRTO4	8.92E-03	1.34
64151	NCAPG	3.42E-04	1.34
6204	RPS10	4.41E-02	1.34
55010	C12orf48	2.85E-02	1.34
4091	SMAD6	2.23E-02	1.34
121504	HIST4H4	6.90E-03	1.33
891	CCNB1	2.22E-05	1.33
4277	MICB	3.54E-03	1.33
10926	DBF4	3.67E-02	1.33
7298	TYMS	7.88E-06	1.33
79441	HAUS3	7.84E-03	1.33
23236	PLCB1	1.76E-02	1.33
145508	C14orf145	1.54E-03	1.33
28984	C13orf15	7.12E-04	1.33
23397	NCAPH	2.12E-05	1.33
9735	KNTC1	8.17E-05	1.33
6632	SNRPD1	2.28E-04	1.33
2118	ETV4	1.86E-03	1.33
2189	FANCG	1.86E-04	1.33
2630	GBAP1	5.79E-03	1.33
55215	FANCI	7.88E-06	1.33
4121	MAN1A1	4.92E-06	1.33
7064	THOP1	2.02E-02	1.33
83858	ATAD3B	3.36E-02	1.33
1031	CDKN2C	2.27E-03	1.33
9824	ARHGAP11A	2.33E-03	1.33
54955	C1orf109	7.15E-04	1.33
54443	ANLN	2.99E-05	1.33
64425	POLR1E	3.17E-03	1.33
627	BDNF	1.44E-02	1.33
2305	FOXM1	5.80E-06	1.33
9313	MMP20	4.61E-02	1.33
11004	KIF2C	2.00E-05	1.33
65997	RASL11B	3.99E-02	1.32
9982	FGFBP1	3.15E-02	1.32
55388	MCM10	6.01E-05	1.32
29893	PSMC3IP	8.50E-04	1.32
8970	HIST1H2BJ	4.55E-02	1.32
151473	SLC16A14	8.75E-03	1.32
54894	RNF43	4.29E-03	1.32
5080	PAX6	8.71E-05	1.32
169200	TMEM64	3.32E-04	1.32
81610	FAM83D	1.98E-05	1.32
9156	EXO1	1.28E-05	1.32
5650	KLK7	8.15E-03	1.32
81930	KIF18A	2.69E-03	1.32
51203	NUSAP1	2.66E-04	1.32
8339	HIST1H2BG	3.36E-03	1.32
10535	RNASEH2A	1.82E-03	1.32
990	CDC6	1.73E-02	1.32
993	CDC25A	2.01E-05	1.32
1746	DLX2	3.86E-02	1.31
342892	ZNF850	1.86E-03	1.31
399512	SLC25A35	1.10E-02	1.31
54107	POLE3	8.07E-03	1.31
442075	LOC442075	2.45E-02	1.31
55143	CDCA8	4.39E-04	1.31
4440	MSI1	3.90E-02	1.31
54821	ERCC6L	2.56E-02	1.31
63922	CHTF18	8.14E-03	1.31
7443	VRK1	7.14E-03	1.31
169792	GLIS3	7.14E-04	1.31
5983	RFC3	1.09E-05	1.31
23310	NCAPD3	3.30E-06	1.31
10804	GJB6	4.36E-03	1.31
10460	TACC3	5.46E-04	1.31
28231	SLCO4A1	3.77E-02	1.31
4001	LMNB1	3.72E-04	1.31
79788	ZNF665	4.92E-02	1.31
6457	SH3GL3	7.49E-03	1.31
3148	HMGB2	7.36E-03	1.31
3014	H2AFX	2.97E-03	1.31
56648	EIF5A2	4.36E-03	1.31
23234	DNAJC9	4.53E-03	1.30
3815	KIT	4.87E-02	1.30
10112	KIF20A	3.66E-06	1.30
8851	CDK5R1	2.95E-03	1.30
345651	ACTBL2	4.04E-02	1.30
10293	TRAIP	2.95E-03	1.30
387640	C10orf140	7.72E-04	1.30
10389	SCML2	5.40E-03	1.30
4751	NEK2	1.55E-04	1.30
64785	GINS3	9.53E-04	1.30
332	BIRC5	3.65E-03	1.30
348825	TPRXL	4.11E-03	1.30
84816	RTN4IP1	1.21E-03	1.30
60386	SLC25A19	6.73E-03	1.30
64105	CENPK	1.29E-03	1.30
6274	S100A3	2.95E-02	1.30
51659	GINS2	1.92E-04	1.30
Fold change is relative to the level of expression in control cells (treated with PBS containing BSA).

## Sheet: HCC38 WTG down 24h
Genes down-regulated in HCC38 cells treated with Wnt3a for 24h
ID	Gene symbol	P value	Fold change
5507	PPP1R3C	4.43E-14	-3.04
6279	S100A8	6.38E-07	-2.52
79689	STEAP4	1.06E-11	-2.09
128553	TSHZ2	5.46E-11	-1.93
5100	PCDH8	4.19E-08	-1.92
1356	CP	1.63E-09	-1.90
223117	SEMA3D	5.26E-06	-1.88
5156	PDGFRA	1.82E-06	-1.88
8549	LGR5	5.52E-06	-1.86
6387	CXCL12	4.20E-05	-1.86
6783	SULT1E1	2.22E-05	-1.84
80059	LRRTM4	9.16E-07	-1.83
10628	TXNIP	1.98E-06	-1.82
10090	UST	1.30E-07	-1.80
79633	FAT4	5.63E-05	-1.79
4311	MME	3.06E-08	-1.79
114907	FBXO32	5.46E-11	-1.75
9723	SEMA3E	6.56E-06	-1.74
23213	SULF1	2.77E-05	-1.72
2273	FHL1	3.31E-06	-1.71
359821	MRPL42P5	1.19E-03	-1.70
8470	SORBS2	5.54E-11	-1.68
51050	PI15	6.30E-04	-1.66
130399	ACVR1C	1.24E-04	-1.65
574029	DUSP5P	1.16E-03	-1.65
284	ANGPT1	1.41E-05	-1.63
7068	THRB	4.78E-07	-1.62
4081	MAB21L1	6.51E-04	-1.61
5737	PTGFR	1.64E-05	-1.61
2200	FBN1	5.71E-04	-1.60
3356	HTR2A	1.57E-03	-1.60
10516	FBLN5	9.70E-07	-1.60
1116	CHI3L1	2.34E-04	-1.59
2334	AFF2	4.60E-03	-1.59
79822	ARHGAP28	1.09E-04	-1.59
134147	CMBL	5.65E-03	-1.59
200879	LIPH	1.11E-07	-1.58
1734	DIO2	1.28E-05	-1.58
6565	SLC15A2	9.16E-08	-1.58
25780	RASGRP3	3.75E-04	-1.58
4915	NTRK2	1.65E-03	-1.57
80144	FRAS1	4.72E-03	-1.57
8424	BBOX1	2.29E-06	-1.57
8325	FZD8	4.15E-04	-1.57
9890	LPPR4	1.47E-04	-1.55
6414	SEPP1	1.09E-05	-1.55
9508	ADAMTS3	1.76E-04	-1.54
57419	SLC24A3	2.57E-06	-1.54
90427	BMF	3.36E-05	-1.54
2170	FABP3	1.27E-03	-1.54
84457	PHYHIPL	4.36E-04	-1.53
27303	RBMS3	1.00E-05	-1.53
1131	CHRM3	6.35E-07	-1.53
84837	C14orf128	1.83E-04	-1.53
2006	ELN	7.42E-04	-1.52
9510	ADAMTS1	6.05E-09	-1.52
51316	PLAC8	4.88E-03	-1.52
79750	ZNF385D	6.05E-03	-1.51
9353	SLIT2	2.27E-05	-1.51
5950	RBP4	1.66E-03	-1.51
91526	ANKRD44	5.52E-06	-1.50
166752	FREM3	3.71E-03	-1.50
11096	ADAMTS5	1.69E-04	-1.50
26503	SLC17A5	1.34E-07	-1.50
5493	PPL	1.83E-02	-1.50
4151	MB	7.17E-06	-1.49
22925	PLA2R1	1.03E-03	-1.49
6696	SPP1	2.15E-03	-1.49
116159	CYYR1	1.34E-07	-1.48
80114	BICC1	1.98E-05	-1.48
10562	OLFM4	3.85E-06	-1.47
83468	GLT8D2	1.41E-07	-1.47
3776	KCNK2	4.05E-04	-1.47
10231	RCAN2	1.69E-04	-1.47
63895	FAM38B	2.01E-05	-1.47
5920	RARRES3	2.73E-05	-1.47
60598	KCNK15	1.36E-02	-1.47
11098	PRSS23	2.27E-05	-1.47
9722	NOS1AP	2.45E-04	-1.47
377841	ENTPD8	4.74E-05	-1.47
1435	CSF1	4.61E-07	-1.47
9746	CLSTN3	2.06E-06	-1.46
114990	VASN	1.42E-03	-1.46
91683	SYT12	8.92E-03	-1.46
4004	LMO1	5.34E-03	-1.46
9122	SLC16A4	4.81E-04	-1.46
2444	FRK	2.66E-04	-1.46
90226	UCN2	1.02E-02	-1.46
10826	C5orf4	7.77E-04	-1.46
590	BCHE	3.09E-02	-1.45
85004	RERG	2.60E-06	-1.45
221468	TMEM217	1.67E-04	-1.45
1474	CST6	8.28E-04	-1.45
285195	SLC9A9	5.41E-03	-1.45
1612	DAPK1	4.35E-04	-1.45
23043	TNIK	9.96E-05	-1.45
442213	C6orf138	6.71E-04	-1.44
6196	RPS6KA2	4.36E-04	-1.44
149428	BNIPL	4.14E-04	-1.44
57221	KIAA1244	1.10E-02	-1.43
161357	MDGA2	2.94E-03	-1.43
7364	UGT2B7	1.76E-02	-1.43
5618	PRLR	7.86E-05	-1.43
51334	PRR16	3.03E-03	-1.43
392255	GDF6	1.04E-03	-1.43
1295	COL8A1	3.74E-02	-1.43
8743	TNFSF10	3.93E-03	-1.43
5552	SRGN	1.45E-02	-1.43
5915	RARB	1.76E-03	-1.42
7052	TGM2	3.30E-05	-1.42
3690	ITGB3	7.26E-04	-1.42
64798	DEPDC6	1.54E-02	-1.42
3352	HTR1D	5.63E-05	-1.42
84709	C4orf49	1.88E-02	-1.41
3777	KCNK3	6.20E-04	-1.41
4306	NR3C2	9.39E-04	-1.41
5592	PRKG1	2.43E-02	-1.41
4035	LRP1	2.33E-02	-1.41
2775	GNAO1	3.67E-04	-1.41
9966	TNFSF15	1.15E-03	-1.41
10103	TSPAN1	1.43E-04	-1.41
29995	LMCD1	9.60E-05	-1.41
3485	IGFBP2	7.39E-05	-1.40
9788	MTSS1	2.66E-03	-1.40
3119	HLA-DQB1	3.71E-02	-1.40
339541	C1orf228	4.65E-03	-1.40
51129	ANGPTL4	1.34E-02	-1.40
140469	MYO3B	4.67E-03	-1.39
1601	DAB2	4.14E-04	-1.39
246704	C21orf93	2.95E-02	-1.39
54760	PCSK4	6.23E-03	-1.39
124220	ZG16B	1.12E-03	-1.39
2034	EPAS1	1.50E-07	-1.39
79098	C1orf116	2.17E-04	-1.39
55959	SULF2	2.36E-06	-1.39
685	BTC	8.15E-03	-1.39
23400	ATP13A2	1.89E-05	-1.38
10321	CRISP3	3.85E-02	-1.38
929	CD14	9.04E-03	-1.38
11119	BTN3A1	6.24E-04	-1.38
7130	TNFAIP6	9.19E-03	-1.38
6304	SATB1	1.83E-03	-1.38
2903	GRIN2A	2.12E-02	-1.38
9697	TRAM2	1.00E-05	-1.38
151556	GPR155	5.32E-03	-1.38
57795	FAM5B	8.75E-03	-1.38
658	BMPR1B	2.60E-03	-1.38
10085	EDIL3	1.46E-03	-1.38
8633	UNC5C	8.35E-03	-1.38
2066	ERBB4	1.81E-02	-1.38
23066	CAND2	4.55E-03	-1.38
137872	ADHFE1	1.99E-02	-1.38
733	C8G	5.28E-03	-1.38
167127	UGT3A2	2.23E-02	-1.37
55793	FAM63A	8.50E-04	-1.37
167410	LIX1	1.86E-02	-1.37
57458	TMCC3	4.96E-02	-1.37
3910	LAMA4	8.89E-05	-1.37
55214	LEPREL1	3.04E-03	-1.37
753	C18orf1	6.83E-04	-1.37
57156	TMEM63C	5.93E-03	-1.37
6678	SPARC	6.81E-04	-1.37
1519	CTSO	2.60E-03	-1.36
100506087	NA	3.46E-03	-1.36
54328	GPR173	2.45E-02	-1.36
7078	TIMP3	4.06E-05	-1.36
710	SERPING1	8.88E-03	-1.36
255394	TCP11L2	2.01E-05	-1.36
54762	GRAMD1C	3.42E-02	-1.36
54800	KLHL24	3.90E-05	-1.36
3117	HLA-DQA1	3.47E-03	-1.36
57484	RNF150	7.15E-03	-1.36
5465	PPARA	3.51E-05	-1.36
2113	ETS1	2.52E-04	-1.36
26960	NBEA	7.07E-03	-1.36
388403	YPEL2	7.26E-04	-1.35
113263	GLCCI1	7.69E-05	-1.35
286676	ILDR1	2.77E-05	-1.35
8850	KAT2B	2.64E-05	-1.35
1806	DPYD	1.99E-04	-1.35
58476	TP53INP2	2.27E-05	-1.35
22801	ITGA11	5.47E-03	-1.35
10333	TLR6	9.69E-05	-1.35
5337	PLD1	5.26E-03	-1.35
55304	SPTLC3	1.99E-02	-1.35
139411	PTCHD1	4.67E-05	-1.35
255488	RNF144B	7.00E-06	-1.35
7069	THRSP	1.41E-02	-1.35
407009	MIR224	2.14E-02	-1.34
1592	CYP26A1	3.06E-02	-1.34
23409	SIRT4	1.90E-02	-1.34
56944	OLFML3	6.85E-03	-1.34
29922	NME7	1.91E-02	-1.34
2995	GYPC	1.87E-02	-1.34
58480	RHOU	4.87E-03	-1.34
23596	OPN3	3.47E-03	-1.34
4582	MUC1	1.20E-03	-1.34
126969	SLC44A3	2.04E-04	-1.34
8622	PDE8B	2.83E-04	-1.34
389136	VGLL3	3.42E-03	-1.34
4973	OLR1	1.74E-02	-1.34
5137	PDE1C	9.62E-03	-1.34
283316	CD163L1	3.09E-02	-1.33
132014	IL17RE	3.88E-03	-1.33
136306	SVOPL	1.47E-02	-1.33
221981	THSD7A	1.63E-02	-1.33
8671	SLC4A4	3.37E-03	-1.33
8800	PEX11A	2.62E-03	-1.33
610	HCN2	1.93E-02	-1.33
338557	GPR120	7.67E-03	-1.33
11346	SYNPO	1.22E-02	-1.33
84674	CARD6	1.37E-02	-1.32
25999	CLIP3	7.57E-03	-1.32
2043	EPHA4	4.51E-02	-1.32
8605	PLA2G4C	1.22E-02	-1.32
348	APOE	4.77E-02	-1.32
4254	KITLG	3.15E-03	-1.32
2114	ETS2	2.14E-05	-1.32
7035	TFPI	2.06E-02	-1.32
28513	CDH19	2.79E-02	-1.32
2619	GAS1	3.39E-02	-1.32
79679	VTCN1	6.45E-03	-1.32
8871	SYNJ2	1.57E-03	-1.32
8406	SRPX	2.81E-02	-1.32
5205	ATP8B1	1.70E-05	-1.32
57088	PLSCR4	4.08E-05	-1.31
5157	PDGFRL	1.41E-02	-1.31
22998	LIMCH1	3.04E-03	-1.31
54873	PALMD	2.82E-04	-1.31
10568	SLC34A2	3.61E-02	-1.31
3730	KAL1	7.66E-04	-1.31
120224	TMEM45B	5.41E-03	-1.31
55553	SOX6	4.78E-02	-1.31
25953	PNKD	2.21E-03	-1.31
10555	AGPAT2	5.03E-04	-1.31
7098	TLR3	3.82E-03	-1.31
199720	GGN	3.36E-02	-1.31
94241	TP53INP1	1.61E-04	-1.31
25837	RAB26	1.31E-02	-1.30
8821	INPP4B	4.16E-03	-1.30
27076	LYPD3	1.94E-03	-1.30
4094	MAF	2.81E-02	-1.30
51646	YPEL5	5.58E-05	-1.30
158471	PRUNE2	1.26E-02	-1.30
51660	BRP44L	1.73E-03	-1.30
79603	LASS4	1.79E-02	-1.30
10608	MXD4	1.05E-02	-1.30
222171	PRR15	8.26E-03	-1.30
7286	TUFT1	3.00E-04	-1.30
389558	FAM180A	1.18E-02	-1.30
Fold change is relative to the level of expression in control cells (treated with PBS containing BSA).

## Sheet: MDA-MB-468 WTG up 6h 
Genes up-regulated in MDA-MB-468 cells treated with Wnt3a for 6h
ID	Gene symbol	P value	Fold change
115265	DDIT4L	1.17E-08	2.93
83896	KRTAP3-1	2.89E-12	2.82
1591	CYP24A1	3.96E-09	2.48
147495	APCDD1	9.61E-13	2.48
22932	POMZP3	1.72E-02	2.44
444882	IGFL4	1.27E-06	2.18
59352	LGR6	6.82E-06	2.15
59271	C21orf63	2.27E-09	2.11
6515	SLC2A3	4.01E-04	2.01
9627	SNCAIP	7.96E-07	1.98
169200	TMEM64	2.54E-10	1.97
8313	AXIN2	1.00E-05	1.87
55083	KIF26B	2.34E-04	1.82
10913	EDAR	4.91E-08	1.80
6641	SNTB1	3.26E-10	1.79
5732	PTGER2	4.93E-06	1.76
5467	PPARD	7.03E-10	1.70
84133	ZNRF3	5.15E-07	1.69
83895	KRTAP1-5	9.48E-08	1.69
28984	C13orf15	2.84E-07	1.69
85407	NKD1	2.56E-07	1.68
79919	C2orf54	5.12E-04	1.62
4810	NHS	7.45E-05	1.60
730755	LOC730755	3.79E-02	1.59
655	BMP7	4.55E-05	1.56
165215	FAM171B	1.51E-08	1.56
7447	VSNL1	3.72E-04	1.54
6542	SLC7A2	3.97E-03	1.52
84879	MFSD2A	2.13E-03	1.49
10678	B3GNT2	4.72E-05	1.48
10371	SEMA3A	7.34E-04	1.47
7980	TFPI2	3.97E-03	1.47
4919	ROR1	7.38E-03	1.45
8496	PPFIBP1	1.99E-05	1.44
29785	CYP2S1	4.01E-04	1.43
652	BMP4	6.35E-03	1.43
54894	RNF43	2.56E-03	1.41
80139	ZNF703	7.45E-05	1.41
6578	SLCO2A1	1.72E-04	1.39
4254	KITLG	3.14E-03	1.39
5287	PIK3C2B	1.72E-04	1.38
57568	SIPA1L2	2.97E-05	1.38
51313	FAM198B	4.17E-02	1.37
220441	RNF152	4.41E-02	1.36
84951	TNS4	4.57E-02	1.36
81606	LBH	1.97E-03	1.36
57181	SLC39A10	6.35E-03	1.36
338797	LOC338797	2.49E-02	1.35
8879	SGPL1	1.22E-05	1.35
1902	LPAR1	1.67E-02	1.35
4778	NFE2	8.57E-03	1.35
402415	XKRX	1.94E-02	1.35
5046	PCSK6	9.94E-04	1.34
771	CA12	2.71E-02	1.32
2530	FUT8	9.76E-04	1.31
4046	LSP1	2.98E-02	1.31
5318	PKP2	8.76E-03	1.31
652968	GATSL3	3.15E-02	1.30
10512	SEMA3C	8.76E-03	1.30
Fold change is relative to the level of expression in control cells (treated with PBS containing BSA).

## Sheet: MDA-MB-468 WTG down 6h 
Genes down-regulated in MDA-MB-468 cells treated with Wnt3a for 6h
ID	Gene symbol	P value	Fold change
114907	FBXO32	7.14E-10	-1.67
3791	KDR	7.50E-04	-1.63
83539	CHST9	1.50E-02	-1.53
5507	PPP1R3C	5.88E-05	-1.49
3575	IL7R	5.72E-03	-1.49
760	CA2	6.35E-03	-1.47
340359	KLHL38	3.52E-03	-1.42
90627	STARD13	1.05E-04	-1.42
7096	TLR1	8.76E-03	-1.40
3488	IGFBP5	5.01E-04	-1.38
6781	STC1	6.35E-03	-1.38
650	BMP2	1.20E-02	-1.38
79949	C10orf81	2.46E-02	-1.38
3592	IL12A	7.27E-03	-1.37
5100	PCDH8	1.08E-02	-1.36
9073	CLDN8	1.09E-02	-1.35
6565	SLC15A2	3.93E-04	-1.34
9175	MAP3K13	3.28E-02	-1.30
Fold change is relative to the level of expression in control cells (treated with PBS containing BSA).

## Sheet: MDA-MB-468 WTG up 12h 
Genes up-regulated in MDA-MB-468 cells treated with Wnt3a for 12h
ID	Gene symbol	P value	Fold change
83896	KRTAP3-1	4.07E-14	3.49
59352	LGR6	1.37E-08	2.93
444882	IGFL4	1.37E-08	2.74
115265	DDIT4L	8.65E-07	2.48
147495	APCDD1	2.72E-09	1.91
1543	CYP1A1	3.83E-05	1.85
8313	AXIN2	3.83E-05	1.81
94234	FOXQ1	1.44E-02	1.74
55083	KIF26B	9.72E-04	1.74
7447	VSNL1	2.52E-05	1.70
79919	C2orf54	3.43E-04	1.67
5671	PSG3	2.27E-02	1.67
360	AQP3	3.43E-04	1.66
28984	C13orf15	1.50E-06	1.64
157869	C8orf84	9.77E-03	1.60
59271	C21orf63	5.07E-05	1.58
7474	WNT5A	2.43E-03	1.57
80740	LY6G6C	2.76E-02	1.56
56944	OLFML3	8.17E-04	1.54
23641	LDOC1	1.32E-02	1.53
9627	SNCAIP	2.25E-03	1.53
29785	CYP2S1	8.24E-05	1.50
6641	SNTB1	1.16E-06	1.50
6364	CCL20	2.97E-02	1.50
7980	TFPI2	4.99E-03	1.46
5732	PTGER2	3.19E-03	1.46
80139	ZNF703	3.83E-05	1.45
1591	CYP24A1	1.34E-02	1.44
652	BMP4	5.53E-03	1.44
655	BMP7	1.23E-03	1.44
169200	TMEM64	5.68E-05	1.44
56603	CYP26B1	3.85E-02	1.43
4313	MMP2	9.77E-04	1.40
8796	SCEL	1.78E-02	1.40
53947	A4GALT	2.31E-02	1.40
165215	FAM171B	9.94E-06	1.40
4133	MAP2	1.78E-02	1.39
10551	AGR2	3.91E-02	1.38
132946	ARL9	3.93E-03	1.38
25797	QPCT	9.22E-04	1.38
5046	PCSK6	4.27E-04	1.38
3291	HSD11B2	3.92E-03	1.37
10913	EDAR	2.43E-03	1.37
84133	ZNRF3	2.79E-03	1.37
3714	JAG2	3.89E-03	1.36
64220	STRA6	7.83E-03	1.36
5243	ABCB1	1.38E-02	1.36
54769	DIRAS2	2.11E-02	1.35
85407	NKD1	2.79E-03	1.35
27074	LAMP3	9.77E-04	1.34
1902	LPAR1	2.11E-02	1.34
84141	FAM176A	1.76E-02	1.34
219873	OR10S1	3.62E-02	1.34
54894	RNF43	1.64E-02	1.34
2534	FYN	1.21E-02	1.34
79413	ZBED2	2.27E-02	1.33
5287	PIK3C2B	1.76E-03	1.33
286343	C9orf150	1.15E-02	1.32
5467	PPARD	2.47E-04	1.32
25984	KRT23	4.78E-04	1.32
27063	ANKRD1	1.21E-02	1.31
5831	PYCR1	3.68E-02	1.31
200316	APOBEC3F	9.74E-03	1.31
6578	SLCO2A1	3.93E-03	1.30
Fold change is relative to the level of expression in control cells (treated with PBS containing BSA).

## Sheet: MDA-MB-468 WTG down 12h 
Genes down-regulated in MDA-MB-468 cells treated with Wnt3a for 12h
ID	Gene symbol	P value	Fold change
760	CA2	9.26E-05	-1.71
414196	C10orf31	1.68E-02	-1.66
114907	FBXO32	7.35E-09	-1.62
79949	C10orf81	4.07E-04	-1.59
5462	POU5F1B	3.27E-02	-1.58
3791	KDR	2.72E-03	-1.57
3488	IGFBP5	1.38E-05	-1.53
342667	STAC2	1.45E-04	-1.51
3575	IL7R	1.14E-02	-1.46
8701	DNAH11	2.81E-02	-1.42
8564	KMO	1.58E-02	-1.42
5100	PCDH8	4.99E-03	-1.40
9459	ARHGEF6	6.98E-03	-1.40
6781	STC1	6.91E-03	-1.39
221395	GPR116	1.52E-02	-1.36
55214	LEPREL1	4.60E-02	-1.33
8622	PDE8B	3.17E-03	-1.32
10769	PLK2	1.78E-03	-1.32
112399	EGLN3	6.98E-04	-1.32
84102	SLC41A2	9.74E-03	-1.32
3592	IL12A	3.02E-02	-1.31
Fold change is relative to the level of expression in control cells (treated with PBS containing BSA).

[truncated: 2 more sheets: MDA-MB-468 WTG up 24h , MDA-MB-468 WTG down 24h ]
