# Supplementary material for: Transcriptome Analysis of Wnt3a-Treated Triple-Negative Breast Cancer Cells
Source: PLoS One. 2015 Apr 7;10(4):e0122333. doi: 10.1371/journal.pone.0122333 (PMC4388387; doi:10.1371/journal.pone.0122333)
Supplement: S2 Dataset — (XLS) [file pone.0122333.s002.xls]

## Sheet: common WTG up 6h
Genes up-regulated in both TNBC cell lines treated with Wnt3a for 6h
		HCC38		MDA-MB-468
ID	Gene symbol	P value	Fold change	P value	Fold change
85407	NKD1	2.20E-23	10.20	2.56E-07	1.68
8313	AXIN2	6.42E-19	9.86	1.00E-05	1.87
115265	DDIT4L	1.03E-14	6.38	1.17E-08	2.93
84133	ZNRF3	1.45E-16	3.77	5.15E-07	1.69
5732	PTGER2	1.93E-12	2.91	4.93E-06	1.76
147495	APCDD1	1.76E-15	2.89	9.61E-13	2.48
1591	CYP24A1	1.06E-09	2.45	3.96E-09	2.48
652	BMP4	2.29E-10	2.40	6.35E-03	1.43
402415	XKRX	7.20E-11	2.36	1.94E-02	1.35
59271	C21orf63	2.65E-11	2.34	2.27E-09	2.11
54894	RNF43	5.08E-11	2.32	2.56E-03	1.41
9627	SNCAIP	8.35E-09	2.22	7.96E-07	1.98
169200	TMEM64	1.14E-12	2.20	2.54E-10	1.97
80139	ZNF703	1.78E-12	2.14	7.45E-05	1.41
4919	ROR1	1.78E-06	1.80	7.38E-03	1.45
6641	SNTB1	4.74E-11	1.80	3.26E-10	1.79
1902	LPAR1	2.98E-07	1.78	1.67E-02	1.35
165215	FAM171B	1.96E-11	1.76	1.51E-08	1.56
83896	KRTAP3-1	1.94E-07	1.76	2.89E-12	2.82
28984	C13orf15	5.07E-08	1.69	2.84E-07	1.69
10678	B3GNT2	1.00E-07	1.65	4.72E-05	1.48
81606	LBH	5.80E-07	1.59	1.97E-03	1.36
655	BMP7	5.69E-06	1.58	4.55E-05	1.56
10371	SEMA3A	1.09E-04	1.49	7.34E-04	1.47
84879	MFSD2A	1.69E-03	1.43	2.13E-03	1.49
8496	PPFIBP1	5.58E-06	1.43	1.99E-05	1.44
7980	TFPI2	3.50E-03	1.40	3.97E-03	1.47
444882	IGFL4	2.47E-02	1.39	1.27E-06	2.18
57181	SLC39A10	6.94E-04	1.38	6.35E-03	1.36
79919	C2orf54	1.24E-02	1.38	5.12E-04	1.62
Fold change is relative to the level of expression in control cells (treated with PBS containing BSA).

## Sheet: common WTG down 6h
Genes down-regulated in both TNBC cell lines treated with Wnt3a for 6h
		HCC38		MDA-MB-468
ID	Gene symbol	P value	Fold change	P value	Fold change
5100	PCDH8	4.02E-18	-5.50	1.08E-02	-1.36
5507	PPP1R3C	1.07E-15	-3.31	5.88E-05	-1.49
114907	FBXO32	5.79E-13	-1.93	7.14E-10	-1.67
79949	C10orf81	1.87E-03	-1.43	2.46E-02	-1.38
7096	TLR1	5.36E-03	-1.36	8.76E-03	-1.40
9073	CLDN8	5.64E-03	-1.32	1.09E-02	-1.35
Fold change is relative to the level of expression in control cells (treated with PBS containing BSA).

## Sheet: common WTG up 12h
Genes up-regulated in both TNBC cell lines treated with Wnt3a for 12h
		HCC38		MDA-MB-468
ID	Gene symbol	P value	Fold change	P value	Fold change
85407	NKD1	7.51E-19	4.98	2.79E-03	1.35
8313	AXIN2	1.09E-13	4.21	3.83E-05	1.81
115265	DDIT4L	2.36E-08	2.67	8.65E-07	2.48
5732	PTGER2	2.56E-09	2.19	3.19E-03	1.46
27063	ANKRD1	8.69E-11	2.11	1.21E-02	1.31
84133	ZNRF3	4.85E-09	1.87	2.79E-03	1.37
1591	CYP24A1	1.58E-06	1.86	1.34E-02	1.44
655	BMP7	3.27E-08	1.85	1.23E-03	1.44
652	BMP4	1.40E-06	1.76	5.53E-03	1.44
59271	C21orf63	1.56E-06	1.64	5.07E-05	1.58
25984	KRT23	2.48E-09	1.64	4.78E-04	1.32
147495	APCDD1	1.63E-07	1.60	2.72E-09	1.91
169200	TMEM64	1.63E-07	1.57	5.68E-05	1.44
165215	FAM171B	4.41E-09	1.57	9.94E-06	1.40
80139	ZNF703	1.90E-07	1.56	3.83E-05	1.45
444882	IGFL4	9.53E-04	1.55	1.37E-08	2.74
6641	SNTB1	8.67E-08	1.51	1.16E-06	1.50
54894	RNF43	4.48E-05	1.50	1.64E-02	1.34
1902	LPAR1	2.29E-04	1.45	2.11E-02	1.34
64220	STRA6	2.03E-04	1.42	7.83E-03	1.36
83896	KRTAP3-1	4.11E-04	1.40	4.07E-14	3.49
157869	C8orf84	3.64E-02	1.36	9.77E-03	1.60
7980	TFPI2	4.57E-03	1.36	4.99E-03	1.46
5046	PCSK6	4.02E-04	1.31	4.27E-04	1.38
4133	MAP2	1.32E-02	1.31	1.78E-02	1.39
2534	FYN	3.94E-03	1.30	1.21E-02	1.34
Fold change is relative to the level of expression in control cells (treated with PBS containing BSA).

## Sheet: common WTG down 12h
Genes down-regulated in both TNBC cell lines treated with Wnt3a for 12h
		HCC38		MDA-MB-468
ID	Gene symbol	P value	Fold change	P value	Fold change
5100	PCDH8	4.85E-11	-2.43	4.99E-03	-1.40
79949	C10orf81	2.37E-06	-1.76	4.07E-04	-1.59
114907	FBXO32	1.16E-10	-1.71	7.35E-09	-1.62
9459	ARHGEF6	2.62E-04	-1.44	6.98E-03	-1.40
8622	PDE8B	4.72E-04	-1.31	3.17E-03	-1.32
Fold change is relative to the level of expression in control cells (treated with PBS containing BSA).

## Sheet: common WTG up 24h
Genes up-regulated in both TNBC cell lines treated with Wnt3a for 24h
		HCC38		MDA-MB-468
ID	Gene symbol	P value	Fold change	P value	Fold change
115265	DDIT4L	3.82E-08	2.71	3.82E-03	1.73
5010	CLDN11	2.25E-04	1.46	3.64E-02	1.36
9627	SNCAIP	1.93E-03	1.43	2.25E-03	1.57
444882	IGFL4	2.52E-02	1.37	4.60E-08	2.70
28984	C13orf15	7.12E-04	1.33	3.10E-04	1.46
Fold change is relative to the level of expression in control cells (treated with PBS containing BSA).

## Sheet: common WTG down 24h
Genes down-regulated in both TNBC cell lines treated with Wnt3a for 24h
		HCC38		MDA-MB-468
ID	Gene symbol	P value	Fold change	P value	Fold change
114907	FBXO32	5.46E-11	-1.75	1.28E-06	-1.46
10562	OLFM4	3.85E-06	-1.47	5.72E-03	-1.32
3690	ITGB3	7.26E-04	-1.42	1.40E-04	-1.62
8622	PDE8B	2.83E-04	-1.34	2.81E-03	-1.35
Fold change is relative to the level of expression in control cells (treated with PBS containing BSA).
