# Supplementary material for: Transcriptome Analysis of Wnt3a-Treated Triple-Negative Breast Cancer Cells
Source: PLoS One. 2015 Apr 7;10(4):e0122333. doi: 10.1371/journal.pone.0122333 (PMC4388387; doi:10.1371/journal.pone.0122333)
Supplement: S3 Dataset — (XLSX) [file pone.0122333.s003.xlsx]

## Sheet: 270 WTG up
Bibiographic analysis about Wnt target genes up-regulated in TNBC cell lines (HCC38 or MDA-MB-468) stimulated with Wnt3a for 6h
Gene Symbol	Description	Other aliases	ID	Wnt target gene*	Role in Wnt/b-catenin signaling pathway	References
(official symbol)						PMID (PubMed - indexed for MEDLINE)
ABTB2	ankyrin repeat and BTB (POZ) domain containing 2	RP1-53C18.4, BTBD22	25841		?
ACTBL2	actin, beta-like 2	ACT	345651		?
AEN	apoptosis enhancing nuclease	SBBI58, ISG20L1, pp12744	64782		?
AHR	aryl hydrocarbon receptor	bHLHe76	196	yes	activator	18495758, 19563800, 18600477, 15777744, 22238613	Mathew et al 2008, Railo et al 2009, Chen et al 2007, Jackson et al 2005, Baljinnyam et al 2012
AKAP12	A kinase (PRKA) anchor protein 12	AKAP250, SSeCKS	9590		?
ANKRD1	ankyrin repeat domain 1 (cardiac muscle)	ALRP, C-193, CARP, CVARP, MCARP, bA320F15.2	27063	yes	?	17210685	Labbé et al 2007
ANKRD32	ankyrin repeat domain 32	BRCTD1, BRCTx	84250	yes	?	21914722	Mokry et al 2012
AP1S3	adaptor-related protein complex 1, sigma 3 subunit		130340		?
APBB2	amyloid beta (A4) precursor protein-binding, family B, member 2	FE65L, FE65L1	323	yes	?	21914722	Mokry et al 2012
APCDD1	adenomatosis polyposis coli down-regulated 1	FP7019, B7323, DRAPC1, HHS, HTS	147495	yes	inhibitor	12384519, 16575872, 19563800, 20393562, 21914722, 22298898, 24467841	Takahashi et al 2002, Zirn et al 2006, Railo et al 2009, Shimomura et al 2010, Mokry et al 2012, Wan et al 2012, Herbst et al 2014
ARHGEF26	Rho guanine nucleotide exchange factor (GEF) 26	CSGEF, HMFN1864, SGEF	26084	yes	?	21914722	Mokry et al 2012
ARL4C	ADP-ribosylation factor-like 4C	ARL7, LAK	10123	yes	?	19563800, 21914722	Railo et al 2009, Mokry et al 2012
AXIN2	Axin 2 (conductin, axil)	AXIL, ODCRCS	8313	yes	inhibitor	11752446, 11809808, 11809809, 15777744, 19563800, 17320548, 21914722, 22238613, 23651211, 24467841	Yan et al 2001, Jho et al 2002, Lustig et al 2002, Jackson et al 2005, Railo et al 2009, Van der Flier et al 2007, Mokry et al 2012, Baljinnyam et al 2012, Tomimaru et al 2013, Herbst et al 2014
B3GNT2	UDP-GlcNAc:betaGal beta-1,3-N-acetylglucosaminyltransferase 2	B3GN-T2, B3GNT, B3GNT-2, B3GNT1, BETA3GNT, BGNT2, BGnT-2	10678		?
B4GALT5	UDP-Gal:betaGlcNAc beta 1,4- galactosyltransferase, polypeptide 5	RP5-1063B2.1, B4Gal-T5, BETA4-GALT-IV, beta4Gal-T5, beta4GalT-V, gt-V	9334		?
BCL9	B-cell CLL/lymphoma 9	LGS	607	yes	activator	18627596	de la Roche et al 2008
BCOR	BCL6 corepressor	ANOP2, MAA2, MCOPS2	54880	yes	?	21914722	Mokry et al 2012
BEND3	BEN domain containing 3	KIAA1553, RP11-59I9.2	57673	yes	?	21914722	Mokry et al 2012
BHLHE40	basic helix-loop-helix family, member e40	BHLHB2, DEC1, HLHB2, SHARP-2, STRA13, Stra14	8553		?
BMP4	bone morphogenetic protein 4	BMP2B, BMP2B1, MCOPS6, OFC11, ZYME	652	yes	?	12019147, 12782598, 17320548, 21914722	Kim et al 2002, Schwartz et al 2003, Van der Flier et al 2007, Mokry et al 2012
BMP7	bone morphogenetic protein 7	RP11-560A15.5, OP-1	655	yes	inhibitor	21945937, 21914722	Kamiya et al 2011, Mokry et al 2012
BNC1	basonuclin 1	BNC, BSN1, HsT19447	646		?
BOC	BOC cell adhesion associated, oncogene regulated	UNQ604/PRO1190, CDON2	91653		?
C10orf114	chromosome 10 open reading frame 114	bA418C1.3	399726		?
C10orf2	chromosome 10 open reading frame 2	RP11-108L7.2, ATXN8, IOSCA, MTDPS7, PEO, PEO1, PEOA3, SANDO, SCA8, TWINL	56652	yes	?	17320548, 21914722	Van der Flier et al 2007, Mokry et al 2012
C13orf15 (RGCC)	regulator of cell cycle	RGC-32, RGC32, bA157L14.2	28984	yes	?	24467841	Herbst et al 2014
C13orf18 (KIAA0226L)	KIAA0226-like		80183	yes	?	21914722	Mokry et al 2012
C13orf33 (MEDAG)	mesenteric estrogen-dependent adipogenesis	RP11-252M21.2, AWMS3, MEDA-4, MEDA4, hAWMS3	84935		?
C14orf147 (SPTSSA)	serine palmitoyltransferase, small subunit A	SSSPTA	171546	yes	?	21914722	Mokry et al 2012
C15orf62	chromosome 15 open reading frame 62		643338		?
C17orf96	chromosome 17 open reading frame 96		100170841	yes	?	21914722	Mokry et al 2012
C1orf109	chromosome 1 open reading frame 109		54955	yes	?	17320548	Van der Flier et al 2007
C1orf135 (AUNIP)	aurora kinase A and ninein interacting protein	RP1-317E23.5, AIBP	79000	yes	?	21914722	Mokry et al 2012
C21orf63 (EVA1C)	Eva-1 homolog C (C. elegans)	PRED34, B18, B19, C21orf64, FAM176C, SUE21	59271	yes	?	24467841	Herbst et al 2014
C2orf54	chromosome 2 open reading frame 54		79919		?
C4orf31 (NDNF)	neuron-derived neurotrophic factor	UNQ2748/PRO6487	79625	yes	?	24467841	Herbst et al 2014
C7orf46 (FAM221A)	family with sequence similarity 221, member A		340277		?
C7orf68 (HILPDA)	hypoxia inducible lipid droplet-associated	HIG2, HIG-2	29923	yes	?	15642117, 17320548, 21914722	Kenny et al 2005, Van der Flier et al 2007, Mokry et al 2012
CA12	carbonic anhydrase XII	CAXII, HsT18816	771		?
CABLES1	Cdk5 and Abl enzyme substrate 1	CABL1, CABLES, HsT2563, IK3-1	91768	yes	?	21914722	Mokry et al 2012
CACNB2	calcium channel, voltage-dependent, beta 2 subunit	RP11-383B4.2, CACNLB2, CAVB2, MYSB	783		?
CCDC138	coiled-coil domain containing 138		165055	yes	?	21914722	Mokry et al 2012
CCDC46 (CEP112)	centrosomal protein 112kDa	MACOCO	201134	yes	?	24467841	Herbst et al 2014
CCND1	cyclin D1	BCL1, D11S287E, PRAD1, U21B31	595	yes	?	10201372, 10318916, 12782598, 21914722, 22238613	Tetsu et al 1999, Shtutman et al 1999, Schwartz et al 2003,Mokry et al 2012, Baljinnyam et al 2012
CCNE2	cyclin E2	CYCE2	9134	yes	?	21914722	Mokry et al 2012
CDC25A	cell division cycle 25A	CDC25A2	993	yes	?	17320548, 21575861, 21914722	Van der Flier et al 2007, Vijayakumar et al 2011, Mokry et al 2012
CDC6	cell division cycle 6	CDC18L, HsCDC18, HsCDC6	990	yes	?	21914722	Mokry et al 2012
CDH11	cadherin 11	CAD11, CDHOB, OB, OSF-4	1009		inhibitor	22139084	Li et al 2012
CDK5R1	cyclin-dependent kinase 5, regulatory subunit 1 (p35)	CDK5P35, CDK5R, NCK5A, p23, p25, p35, p35nck5a	8851	yes	?	21914722	Mokry et al 2012
CH25H	cholesterol 25-hydroxylase	C25H	9023		?
CHSY3	chondroitin sulfate synthase 3	CHSY2, CSS3	337876		?
CLDN10	claudin 10	RP11-23E3.4, CPETRL3, OSP-L	9071		?
CLDN11	claudin 11	OSP, OTM	5010		?
CMTM8	CKLF-like MARVEL transmembrane domain containing 8	CKLFSF8, CKLFSF8-V2	152189		?
CRISPLD1	cysteine-rich secretory protein LCCL domain containing 1	UNQ342/PRO541, CRISP10, LCRISP1	83690		?
CXADR	coxsackie virus and adenovirus receptor	CAR, CAR4/6, HCAR	1525		?
CXCL1	chemokine (C-X-C motif) ligand 1 (melanoma growth stimulating activity, alpha)	FSP, GRO1, GROa, MGSA, MGSA-a, NAP-3, SCYB1	2919	yes	?	24467841	Herbst et al 2014
CXCL6	chemokine (C-X-C motif) ligand 6	CKA-3, GCP-2, GCP2, SCYB6	6372		?
CYP24A1	cytochrome P450, family 24, subfamily A, polypeptide 1	CP24, CYP24, HCAI, P450-CC24	1591	yes	?	12782598	Schwartz et al 2003
CYP2S1	cytochrome P450, family 2, subfamily S, polypeptide 1	UNQ891/PRO1906	29785	yes	?	21914722	Mokry et al 2012
DDIT4L	DNA-damage-inducible transcript 4-like	1700037B15Rik, 1700108M02Rik, REDD2, RTP801L, Smhs1	115265		?
DEPDC7	DEP domain containing 7	TR2, dJ85M6.4	91614	yes	?	21914722	Mokry et al 2012
DLX5	distal-less homeobox 5	SHFM1D	1749		?
DRD1	dopamine receptor D1	DADR, DRD1A	1812		?
DUSP4	dual specificity phosphatase 4	HVH2, MKP-2, MKP2, TYP	1846		?
EDAR	ectodysplasin A receptor	DL, ECTD10A, ECTD10B, ED1R, ED3, ED5, EDA-A1R, EDA1R, EDA3, HRM1	10913	yes	?	19619491, 21914722	Zhang et al 2009, Mokry et al 2012
EFNB2	ephrin-B2	RP11-272L14.1, EPLG5, HTKL, Htk-L, LERK5	1948	yes	?	22238613	Baljinnyam et al 2012
EGR1	early growth response 1	AT225, G0S30, KROX-24, NGFI-A, TIS8, ZIF-268, ZNF225	1958	yes	activator	15794748, 18798221	Ziegler et al 2005, Saegusa et al 2008
ELAC1	elaC ribonuclease Z 1	D29	55520		?
ELF5	E74-like factor 5 (ets domain transcription factor)	ESE2	2001		?
EPGN	epithelial mitogen	EPG, PRO9904, ALGV3072	255324		?
F2RL1	coagulation factor II (thrombin) receptor-like 1	GPR11, PAR2	2150		?
FAM107B	family with sequence similarity 107, member B	RP11-153L18.1, C10orf45	83641		?
FAM110B	family with sequence similarity 110, member B	C8orf72	90362		?
FAM123B (AMER1)	membrane recruitment protein 1	RP11-403E24.2, OSCS, WTX	139285		inhibitor	17510365, 21498506	Major et al 2007, Tanneberger et al 2011
FAM171B	family with sequence similarity 171, member B	NPD019, KIAA1946	165215	yes	?	24467841	Herbst et al 2014
FAM198B	with sequence similarity 198, member B	AD021, AD036, C4orf18	51313	yes	?	21914722	Mokry et al 2012
FAS	Fas cell surface death receptor	RP11-399O19.7, ALPS1A, APO-1, APT1, CD95, FAS1, FASTM, TNFRSF6	355	yes	?	15794748, 19563800	Ziegler et al 2005, Railo et al 2009
FGF9	fibroblast growth factor 9 (glia-activating factor)	GAF, HBFG-9, SYNS3	2254	yes	?	12782598, 16452189, 21914722	Schwartz et al 2003, Hendrix et al 2006, Mokry et al 2012
FHL2	four and a half LIM domains 2	AAG11, DRAL, FHL-2, SLIM-3, SLIM3	2274		inhibitor or activator	12370240, 12466281, 23383046	Martin et al 2002, Wei et al 2003, Brun et al 2013
FLRT2	fibronectin leucine rich transmembrane protein 2	232/PRO265	23768		?
FRMD5	FERM domain containing 5		84978	yes	?	24467841	Herbst et al 2014
FST	follistatin	FS	10468	yes	?	12095419, 15579438	Willert et al 2002, Li et al 2004
FUT8	fucosyltransferase 8 (alpha (1,6) fucosyltransferase)		2530	yes	?	17157329	Lee et al 2007
FZD10	frizzled family receptor 10	CD350, FZ-10, Fz10, FzE7, hFz10	11211	yes	activator or inhibitor	11786918, 19134005, 24467841	Terasaki et al 2002, Nagayama et al 2009, Herbst et al 2014
FZD7	frizzled family receptor 7	FzE3	8324	yes	activator	12095419, 18313787, 18600477	Willert et al 2002, Kim et al 2008, Chen et al 2007
GADD45G	growth arrest and DNA-damage-inducible, gamma	RP11-260L6.1, CR6, DDIT2, GADD45gamma, GRP17	10912	yes	?	18600477, 19563800	Chen et al 2007, Railo et al 2009
GATSL3	GATSL3	GATS-like protein 3	652968		?
GDF15	growth differentiation factor 15	GDF-15, MIC-1, MIC1, NAG-1, PDF, PLAB, PTGFB	9518		?
GJB2	gap junction protein, beta 2, 26kDa	CX26, DFNA3, DFNA3A, DFNB1, DFNB1A, HID, KID, NSRD1, PPK	2706	yes	?	21914722	Mokry et al 2012
GJB6	gap junction protein, beta 6, 30kDa	CX30, DFNA3, DFNA3B, DFNB1B, ECTD2, ED2, EDH, HED, HED2	10804	yes	?	24467841	Herbst et al 2014
GLIS3	GLIS family zinc finger 3	ZNF515	169792		?
GPR125	G protein-coupled receptor 125	UNQ556/PRO1113, PGR21, TEM5L	166647		?
GPR137C	G protein-coupled receptor 137C	TM7SF1L2	283554	yes	?	24467841	Herbst et al 2014
GPR157	G protein-coupled receptor 157	RP5-963K15.2	80045	yes	?	24467841	Herbst et al 2014
GRHL3	grainyhead-like 3 (Drosophila)	RP3-462O23.1, SOM, TFCP2L4	57822		?
GRPR	gastrin-releasing peptide receptor		2925		?
GUCY1A3	guanylate cyclase 1, soluble, alpha 3	GC-SA3, GUC1A3, GUCA3, GUCSA3, GUCY1A1	2982		?
HAS2	hyaluronan synthase 2		3037	yes	?	20048602, 22298898, 24467841	Carre et al 2010, Wan et al 2012, Herbst et al 2014
HHIP	Hedgehog interacting protein	UNQ5825/PRO19644, HIP	64399	yes	?	24467841	Herbst et al 2014
HS3ST1	heparan sulfate (glucosamine) 3-O-sulfotransferase 1	3OST, 3OST1	9957	yes	?	21914722	Mokry et al 2012
IGFL4	IGF-like family member 4		444882		?
IRS1	insulin receptor substrate 1	HIRS-1	3667	yes	?	12782598, 19843521, 23651211, 22238613, 19563800	Schwartz et al 2003, Bommer et al 2010, Tomimaru et al 2013, Baljinnyam et al 2012, Railo et al 2009
IRX1	iroquois homeobox 1	IRX-5, IRXA1	79192		?
ISLR2	immunoglobulin superfamily containing leucine-rich repeat 2	UNQ1885/PRO4329, LINX	57611		?
IVNS1ABP	influenza virus NS1A binding protein	RP4-635A23.5, FLARA3, HSPC068, KLHL39, ND1, NS-1, NS1-BP, NS1BP	10625		?
KCNB1	potassium voltage-gated channel, Shab-related subfamily, member 1	DRK1, KV2.1, h-DRK1	3745		?
KIAA0802 (SOGA2)	SOGA family member 2	CCDC165	23255		?
KIAA1199	KIAA1199	CCSP1, TMEM2L	57214	yes	activator	17320548, 21772334, 21914722	Van der Flier et al 2007, Birkenkamp-Demtroder et al 2011; Mokry et al 2012
KIF26B	kinesin family member 26B	hCG_21329	55083		?
KITLG	KIT ligand	FPH2, KL-1, Kitl, MGF, SCF, SF, SHEP7	4254	yes	?	17320548	Van der Flier et al 2007
KLF4	Kruppel-like factor 4 (gut)	RP11-150J11.1, EZF, GKLF	9314		inhibitor	16507986, 22766303	Zhang et al 2006, Sellak et al 2012
KLF5	Kruppel-like factor 5 (intestinal)	RP11-505F3.5, BTEB2, CKLF, IKLF	688	yes	?	11134343, 22238613, 19563800, 18600477	Ziemer et al 2001, Baljinnyam et al 2012, Railo et al 2009, Chen et al 2007
KLHDC5 (KLHL42)	kelch-like family member 42	Ctb9	57542	yes	?	21914722	Mokry et al 2012
KLHL2	kelch-like family member 2	ABP-KELCH, MAV, MAYVEN	11275		?
KLHL4	kelch-like 4	DKELCHL, KHL4	56062		?
KRT23	keratin 23 (histone deacetylase inducible)	CK23, HAIK1, K23	25984	yes	?	24467841	Herbst et al 2014
KRTAP1-5	keratin associated protein 1-5	KAP1.5, KRTAP1.5	83895		?
KRTAP17-1	keratin associated protein 17-1	KAP17.1, KRTAP16.1, KRTAP17.1	83902	yes	?	21914722	Mokry et al 2012
KRTAP3-1	keratin associated protein 3-1	KAP3.1, KRTAP3.1	83896	yes	?	21914722	Mokry et al 2012
L3MBTL3	l(3)mbt-like 3 (Drosophila)	MBT-1, MBT1, RP11-73O6.1	84456		?
LBH	limb bud and heart development		81606	yes	?	20606007	Rieger et al 2010
LEF1	lymphoid enhancer-binding factor 1	LEF-1, TCF10, TCF1ALPHA, TCF7L3	51176	yes	?	11326276, 12052822, 17320548, 21914722	Hovanes et al 2001, Filali et al 2002, Van der Flier et al 2007, Mokry et al 2012
LGR6	leucine-rich repeat containing G protein-coupled receptor 6	RP11-572A16.3, GPCR, VTS20631	59352	yes	activator	21727895, 22615920, 24467841	De Lau et al 2011, Gong et al 2012, Herbst et al 2014
LIF	leukemia inhibitory factor	CDF, DIA, HILDA, MLPLI	3976		?
LIPG	lipase, endothelial	UNQ387/PRO719, EDL, EL, PRO719	9388	yes	?	21914722	Mokry et al 2012
LOC338797	uncharacterized LOC338797		338797		?
LOC730755 (KRTAP2-3)	keratin associated protein 2-3	KAP2.3	730755		?
LONRF3	LON peptidase N-terminal domain and ring finger 3	RP13-347D8.4, RNF127	79836		?
LPAR1	lysophosphatidic acid receptor 1	RP11-104M22.2, EDG2, GPR26, Gpcr26, LPA1, Mrec1.3, VZG1, edg-2, rec.1.3, vzg-1	1902		?
LPAR6	lysophosphatidic acid receptor 6	ARWH1, LAH3, P2RY5, P2Y5	10161		?
LRRN1	leucine rich repeat neuronal 1	Nbla10449, FIGLER3, NLRR-1	57633	yes	?	24467841	Herbst et al 2014
LRRN4	leucine rich repeat neuronal 4	RP5-967N21.9, C20orf75, NLRR-4, NLRR4, dJ1056H1.1	164312		?
LSP1	lymphocyte-specific protein 1	WP34, pp52	4046		?
LTBP1	latent transforming growth factor beta binding protein 1		4052		?
MAFB	v-maf musculoaponeurotic fibrosarcoma oncogene homolog B	KRML, MCTO	9935	yes	?	24467841	Herbst et al 2014
MALT1	mucosa associated lymphoid tissue lymphoma translocation gene 1	MLT, MLT1	10892	yes	?	21914722	Mokry et al 2012
MAMDC2	MAM domain containing 2	RP11-373A9.2	256691		?
MAN1A1	mannosidase, alpha, class 1A, member 1	HUMM3, HUMM9, MAN9	4121		?
MAP2	microtubule-associated protein 2	MAP2A, MAP2B, MAP2C	4133		?
MET	met proto-oncogene (hepatocyte growth factor receptor)	AUTS9, HGFR, RCCP2, c-Met	4233	yes	activator	12234972, 17320548, 23258844	Boon et al 2002, Van der Flier et al 2007, Kim et al 2013
METTL8	methyltransferase like 8	TIP	79828	yes	?	24467841	Herbst et al 2014
MFSD2A	major facilitator superfamily domain containing 2A	HMFN0656, MFSD2	84879	yes	?	24467841	Herbst et al 2014
MGAT5	mannosyl (alpha-1,6-)-glycoprotein beta-1,6-N-acetyl-glucosaminyltransferase	GNT-V, GNT-VA	4249		?
MIR17HG	miR-17-92 cluster host gene (non-protein coding)	RP11-121J7.2, C13orf25, FGLDS2, LINC00048, MIHG1, MIRH1, MIRHG1, NCRNA00048, miR-17-92	407975	yes	?	24467841	Herbst et al 2014
MRGPRD	MAS-related GPR, member D	MRGD, TGR7	116512		?
MRM1	mitochondrial rRNA methyltransferase 1 homolog (S. cerevisiae)		79922		?
MSX2	msh homeobox 2	CRS2, FPP, HOX8, MSH, PFM, PFM1	4488	yes	?	12095419, 12782598, 21499300	Willert et al 2002, Schwartz et al 2003, Zhai et al 2011
MTUS1	microtubule associated tumor suppressor 1	ATBP, ATIP, ICIS, MP44, MTSG1	57509		?
MYB	v-myb myeloblastosis viral oncogene homolog (avian)	RP1-32B1.1, Cmyb, c-myb, c-myb_CDS, efg	4602	yes	?	17320548, 21914722	Van der Flier et al 2007, Mokry et al 2012
NAV3	neuron navigator 3	POMFIL1, STEERIN3, unc53H3	89795	yes	?	21471154, 21914722	Klein et al 2011, Mokry et al 2012
NCKAP5	NCK-associated protein 5	ERIH1, ERIH2, NAP5	344148		?
NEDD9	neural precursor cell expressed, developmentally down-regulated 9	RP1-49G10.1, CAS-L, CAS2, CASL, CASS2, HEF1	4739	yes	?	21317929, 21914722	Li et al 2011, Mokry et al 2012
NFE2	nuclear factor (erythroid-derived 2), 45kDa	NF-E2, p45	4778		?
NFIA	nuclear factor I/A	RP5-902P15.1, CTF, NF-I/A, NF1-A, NFI-A, NFI-L	4774	yes	?	21914722, 22235033	Hasenpusch-Theil et al 2012, Mokry et al 2012
NHS	Nance-Horan syndrome (congenital cataracts and dental anomalies)	RP3-389A20.6, CXN, SCML1	4810		?
NHSL1	NHS-like 1	C6orf63	57224		?
NKD1	Naked cuticle homolog 1 (Drosophilia)		85407	yes	inhibitor	11752446, 21199802, 21490931, 21875572, 24009776, 24467841	Yan et al 2001, Waaler et 2011, Van Raay et al 2011, Qiu et al 2011, Angonin and Van Raay 2014, Herbst et al 2014
NOG	noggin	SYM1, SYNS1	9241		inhibitor	22071106	Bayramov et al 2011
NOP16	NOP16 nucleolar protein	CGI-117, HSPC111, HSPC185	51491	yes	?	17320548, 21914722	Van der Flier et al 2007, Mokry et al 2012
NOTUM	notum pectinacetylesterase homolog (Drosophila)	OK/SW-CL.30	147111	yes	inhibitor	18429952, 22669824	Torisu et al 2008, Flowers et al 2012
NPY2R	neuropeptide Y receptor Y2	NPY2-R	4887		?
NR2F1	nuclear receptor subfamily 2, group F, member 1	COUP-TFI, EAR-3, EAR3, ERBAL3, NR2F2, SVP44, TCFCOUP1, TFCOUP1	7025		?
NRIP1	nuclear receptor interacting protein 1	RIP140	8204		?
OTX1	orthodenticle homeobox 1		5013		?
PALMD	palmdelphin	C1orf11, PALML	54873		?
PAPPA	pregnancy-associated plasma protein A, pappalysin 1	RP11-45A16.1, ASBABP2, DIPLA1, IGFBP-4ase, PAPA, PAPP-A, PAPPA1	5069		?
PAQR8	progestin and adipoQ receptor family member VIII	C6orf33, LMPB1, MPRB	85315	yes	?	21914722	Mokry et al 2012
PARM1	prostate androgen-regulated mucin-like protein 1	UNQ1879/PRO4322, Cipar1, DKFZP564O0823, PARM-1, WSC4	25849	yes	?	24467841	Herbst et al 2014
PAX6	paired box 6	AN, AN2, D11S812E, MGDA, WAGR	5080	yes	inhibitor	21914722, 23529217	Mokry et al 2012, Jami et al 2013
PCSK6	proprotein convertase subtilisin/kexin type 6	PACE4, SPC4	5046	yes	?	12782598	Schwartz et al 2003
PDE4D	phosphodiesterase 4D, cAMP-specific	ACRDYS2, DPDE3, HSPDE4D, PDE43, PDE4DN2, STRK1	5144	yes	?	24467841	Herbst et al 2014
PDZRN3	PDZ domain containing ring finger 3	LNX3, SEMACAP3	23024	yes	inhibitor	20668165, 24467841	Honda et al 2010, Herbst et al 2014
PGM2L1	phosphoglucomutase 2-like 1	BM32A	283209		?
PHLDA1	pleckstrin homology-like domain, family A, member 1	DT1P1B11, PHRIP, TDAG51	22822	yes	?	17320548, 21914722	Van der Flier et al 2007, Mokry et al 2012
PHLDB2	pleckstrin homology-like domain, family B, member 2	LL5b, LL5beta	90102		?
PIK3C2B	phosphatidylinositol-4-phosphate 3-kinase, catalytic subunit type 2 beta	RP11-739N20.5, C2-PI3K	5287		?
PKDCC	protein kinase domain containing, cytoplasmic	SGK493, Vlk	91461		?
PKP2	plakophilin 2	ARVD9	5318		activator	11790773	Chen et al 2002
PLCB1	phospholipase C, beta 1 (phosphoinositide-specific)	RP4-654A7.1, EIEE12, PI-PLC, PLC-154, PLC-I, PLC154, PLCB1A, PLCB1B	23236		?
PLCG2	phospholipase C, gamma 2 (phosphatidylinositol-specific)	APLAID, FCAS3	5336		?
PLEKHH2	pleckstrin homology domain containing, family H (with MyTH4 domain) member 2	PLEKHH1L	130271		?
PLEKHO1	pleckstrin homology domain containing, family O member 1	RP11-458I7.3, CKIP-1, OC120	51177	yes	?	24467841	Herbst et al 2014
PMAIP1	phorbol-12-myristate-13-acetate-induced protein 1	APR, NOXA	5366	yes	?	21914722	Mokry et al 2012
PNO1	partner of NOB1 homolog (S. cerevisiae)	KHRBP1, RRP20	56902	yes	?	17320548	Van der Flier et al 2007
POMZP3	POM121 and ZP3 fusion	POM-ZP3, POM121	22932		?
PPARD	peroxisome proliferator-activated receptor delta	FAAR, NR1C2, NUC1, NUCI, NUCII, PPARB	5467	yes	?	10555149, 21914722	He et al 1999, Mokry et al 2012
PPFIBP1	PTPRF interacting protein, binding protein 1 (liprin beta 1)	L2, SGT2, hSGT2, hSgt2p	8496	yes	?	24467841	Herbst et al 2014
PRKAA2	protein kinase, AMP-activated, alpha 2 catalytic subunit	AMPK, AMPK2, AMPKa2, PRKAA	5563		?
PRKCH	protein kinase C, eta	PKC-L, PKCL, PRKCL, nPKC-eta	5583		?
PRRX1	paired related homeobox 1	AGOTC, PHOX1, PMX1, PRX-1, PRX1	5396		?
PSTPIP2	proline-serine-threonine phosphatase interacting protein 2	MAYP	9050	yes	?	24467841	Herbst et al 2014
PTGER2	prostaglandin E receptor 2 (subtype EP2)	EP2	5732	yes	?	20347274	Shin et al 2010
RAP2B	RAP2B, member of RAS oncogene family		5912		?
RASSF8	Ras association (RalGDS/AF-6) domain family (N-terminal) member 8	C12orf2, HOJ1	11228		inhibitor	20514026	Lock et al 2010
RGS4	regulator of G-protein signaling 4	RP11-430G6.1, RGP4, SCZD9	5999		?
RIBC2	RIB43A domain with coiled-coils 2	C22orf11	26150		?
RNF125	ring finger protein 125, E3 ubiquitin protein ligase	TRAC-1, TRAC1	54941	yes	?	24467841	Herbst et al 2014
RNF152	ring finger protein 152		220441		?
RNF43	ring finger protein 43	RNF124, URCC	54894	yes	inhibitor	21914722, 22575959, 24466159, 24467841	Mokry et al 2012, Hao et al 2012, Takahashi et al 2014, Herbst et al 2014
ROR1	receptor tyrosine kinase-like orphan receptor 1	RP11-24J23.1, NTRKR1, dJ537F10.1	4919	yes	?	21914722	Mokry et al 2012
RRS1	RRS1 ribosome biogenesis regulator homolog (S. cerevisiae)		23212	yes	?	24467841	Herbst et al 2014
RUNX3	runt-related transcription factor 3	RP3-398I9.1, AML2, CBFA3, PEBP2aC	864		inhibitor	18772112	Ito et al 2008
SCARA3	scavenger receptor class A, member 3	APC7, CSR, CSR1, MSLR1, MSRL1	51435		?
SEMA3A	sema domain, immunoglobulin domain (Ig), short basic domain, secreted, (semaphorin) 3A	COLL1, Hsema-I, Hsema-III, SEMA1, SEMAD, SEMAIII, SEMAL, SemD, coll-1	10371	yes	?	15777744	Jackson et al 2005
SEMA3C	sema domain, immunoglobulin domain (Ig), short basic domain, secreted, (semaphorin) 3C	SEMAE, SemE	10512	yes	?	12782598	Schwartz et al 2003
SEMA3D	sema domain, immunoglobulin domain (Ig), short basic domain, secreted, (semaphorin) 3D	UNQ760/PRO1491, Sema-Z2, coll-2	223117	yes	?	16971468	Berndt and Halloran 2006
SEMA6A	sema domain, transmembrane domain (TM), and cytoplasmic domain, (semaphorin) 6A	HT018, SEMA, SEMA6A1, SEMAQ, VIA	57556		?
SERINC5	serine incorporator 5	C5orf12, TPO1	256987	yes	?	21914722	Mokry et al 2012
SETBP1	SET binding protein 1	SEB	26040		?
SFN	stratifin	YWHAS	2810	yes	?	12782598	Schwartz et al 2003
SGPL1	sphingosine-1-phosphate lyase 1	S1PL, SPL	8879	yes	?	24467841	Herbst et al 2014
SGPP2	sphingosine-1-phosphate phosphatase 2	SPP2	130367		?
SH3BP4	SH3-domain binding protein 4	BOG25, TTP	23677		?
SH3RF2	SH3 domain containing ring finger 2	HEPP1, POSHER, PPP1R39, RNF158	153769		?
SHC4	SHC (Src homology 2 domain containing) family, member 4	UNQ6438/PRO21364, RaLP, SHCD	399694		?
SHISA2	shisa homolog 2 (Xenopus laevis)	UNQ9166/PRO28631, C13orf13, PRO28631, TMEM46, WGAR9166, bA398O19.2, hShisa	387914	yes	inhibitor	17065233, 24467841	Nagano et al 2006, Herbst et al 2014
SIPA1L2	signal-induced proliferation-associated 1 like 2	SPAL2	57568		?
SLC16A9	solute carrier family 16, member 9 (monocarboxylic acid transporter 9)	C10orf36, MCT9	220963		?
SLC19A2	solute carrier family 19 (thiamine transporter), member 2	RP1-206D15.4, TC1, THMD1, THT1, THTR1, TRMA	10560	yes	?	17320548, 21914722	Van der Flier et al 2007, Mokry et al 2012
SLC25A19	solute carrier family 25 (mitochondrial thiamine pyrophosphate carrier), member 19	DNC, MCPHA, MUP1, THMD3, THMD4, TPC	60386	yes	?	17320548, 21914722	Van der Flier et al 2007, Mokry et al 2012
SLC25A30	solute carrier family 25, member 30	KMCP1	253512		?
SLC27A2	solute carrier family 27 (fatty acid transporter), member 2	ACSVL1, FACVL1, FATP2, HsT17226, VLACS, VLCS, hFACVL1	11001		?
SLC2A3	solute carrier family 2 (facilitated glucose transporter), member 3	GLUT3	6515	yes	?	24467841	Herbst et al 2014
SLC39A10	solute carrier family 39 (zinc transporter), member 10	LZT-Hs2	57181	yes	?	17320548	Van der Flier et al 2007
SLC39A8	solute carrier family 39 (zinc transporter), member 8	PP3105, BIGM103, LZT-Hs6, ZIP8	64116	yes	?	21914722	Mokry et al 2012
SLC7A2	solute carrier family 7 (cationic amino acid transporter, y+ system), member 2	ATRC2, CAT2, HCAT2	6542	yes	?	15794748	Ziegler et al 2005
SLC9A2	solute carrier family 9, subfamily A (NHE2, cation proton antiporter 2), member 2	NHE2	6549		?
SLCO2A1	solute carrier organic anion transporter family, member 2A1	MATR1, OATP2A1, PGT, PHOAR2, SLC21A2	6578		?
SMAD1	SMAD family member 1	BSP-1, BSP1, JV4-1, JV41, MADH1, MADR1	4086		inhibitor	21270055	Xu et al 2011
SMAD7	SMAD family member 7	CRCS3, MADH7, MADH8	4092		inhibitor	16950122	Han et al 2006
SNCAIP	synuclein, alpha interacting protein	SYPH1, Sph1	9627	yes	?	24467841	Herbst et al 2014
SNTB1	syntrophin, beta 1 (dystrophin-associated protein A1, 59kDa, basic component 1)	59-DAP, A1B, BSYN2, DAPA1B, SNT2, SNT2B1, TIP-43	6641		?
SOSTDC1	sclerostin domain containing 1	CDA019, ECTODIN, USAG1	25928		inhibitor	20724449	Ahn et al 2010
SOX4	SRY (sex determining region Y)-box 4	EVI16	6659	yes	activator	17320548,17875931, 21914722, 22231735	Van der Flier et al 2007, Sinner et al 2007, Mokry et al 2012, Saegusa et al 2012
ST6GAL1	ST6 beta-galactosamide alpha-2,6-sialyltranferase 1	SIAT1, ST6GalI, ST6N	6480	yes	?	21914722	Mokry et al 2012
ST8SIA4	ST8 alpha-N-acetyl-neuraminide alpha-2,8-sialyltransferase 4	PST, PST1, SIAT8D, ST8SIA-IV	7903		?
SYTL5	synaptotagmin-like 5	slp5	94122		?
TAF1A	TATA box binding protein (TBP)-associated factor, RNA polymerase I, A, 48kDa	RP11-378J18.2, MGC:17061, RAFI48, SL1, TAFI48	9015	yes	?	21914722	Mokry et al 2012
TAGLN3	transgelin 3	NP22, NP25	29114		?
TBC1D30	TBC1 domain family, member 30		23329	yes	?	21914722	Mokry et al 2012
TBC1D9	TBC1 domain family, member 9 (with GRAM domain)	MDR1	23158		?
TCF7	transcription factor 7 (T-cell specific, HMG-box)	TCF-1	6932	yes	inhibitor	10489374, 21914722, 23185135	Roose et al 1999, Mokry et al 2012, Tiemessen et al 2012
TCP11L1	t-complex 11, testis-specific-like 1	dJ85M6.3	55346		?
TFAP2C	transcription factor AP-2 gamma (activating enhancer binding protein 2 gamma)	RP4-539E24.1, AP2-GAMMA, ERF1, TFAP2G, hAP-2g	7022		?
TFAP4	transcription factor AP-4 (activating enhancer binding protein 4)	AP-4, bHLHc41	7023		?
TFPI2	tissue factor pathway inhibitor 2	PP5, REF1, TFPI-2	7980		?
TGFB3	transforming growth factor, beta 3	ARVD, TGF-beta3	7043	yes	?	21185284, 19563800, 15777744	He et al 2011, Railo et al 2009, Jackson et al 2005
TGIF1	TGFB-induced factor homeobox 1	HPE4, TGIF	7050	yes	?	17320548	Van der Flier et al 2007
TLE3	transducin-like enhancer of split 3 (E(sp1) homolog, Drosophila)	ESG, ESG3, GRG3, HsT18976	7090	yes	inhibitor	22304967, 24467841	Hanson et al 2012, Herbst et al 2014
TLL1	tolloid-like 1	ASD6, TLL	7092		?
TMEM64	transmembrane protein 64		169200	yes	?	24467841	Herbst et al 2014
TNFAIP8	tumor necrosis factor, alpha-induced protein 8	GG2-1, MDC-3.13, SCC-S2, SCCS2	25816		?
TNFRSF19	tumor necrosis factor receptor superfamily, member 19	UNQ1888/PRO4333, TAJ, TAJ-alpha, TRADE, TROY	55504	yes	?	12781685, 22509096	Buttitta et al 2003, Ha et al 2012
TNS4	tensin 4	PP14434, CTEN	84951	yes	?	21914722	Mokry et al 2012
TOM1L2	target of myb1-like 2 (chicken)	UNQ3124	146691		?
TRIM48	tripartite motif containing 48	RNF101	79097		?
TSHZ1	teashirt zinc finger homeobox 1	CAA, NY-CO-33, SDCCAG33, TSH1	10194	yes	?	21914722	Mokry et al 2012
URB1	URB1 ribosome biogenesis 1 homolog (S. cerevisiae)	C21orf108, NPA1	9875	yes	?	21914722	Mokry et al 2012
VSNL1	visinin-like 1	HLP3, HPCAL3, HUVISL1, VILIP, VILIP-1	7447	yes	inhibitor	21289216, 21914722	Ola et al 2011, Mokry et al 2012
WNT11	wingless-type MMTV integration site family, member 11	HWNT11	7481	yes	activator	15797385, 17202189, 18600477	Tao et al 2005, Kofron et al 2007, Chen et al 2007
XKRX	Kell blood group complex subunit-related, X-linked	LL0XNC01-131B10.1, XKR2, XPLAC, XRG2	402415	yes	?	21914722	Mokry et al 2012
ZCCHC12	zinc finger, CCHC domain containing 12	PNMA7A, SIZN, SIZN1	170261		?
ZEB1	zinc finger E-box binding homeobox 1	RP11-472N13.4, AREB6, BZP, DELTAEF1, FECD6, NIL2A, PPCD3, TCF8, ZFHEP, ZFHX1A	6935		?
ZEB2	zinc finger E-box binding homeobox 2	HRIHFB2411, HSPC082, SIP-1, SIP1, SMADIP1, ZFHX1B	9839		?
ZFX	zinc finger protein, X-linked	ZNF926	7543		?
ZNF703	zinc finger protein 703	ZEPPO1, ZNF503L, ZPO1	80139	yes	?	17320548, 24467841	Van der Flier et al 2007, Herbst et al 2014
ZNF704	zinc finger protein 704	Gig1	619279	yes	?	24467841	Herbst et al 2014
ZNF730	zinc finger protein 730		100129543		?
ZNRF3	zinc and ring finger 3	hCG_40978, BK747E2.3, RNF203	84133	yes	inhibitor	17320548, 21914722, 22575959, 23504200, 24467841	Van der Flier et al 2007, Mokry et al 2012, Hao et al 2012, Zhou et al 2013, Herbst et al 2014
		Total number of known Wnt target genes		133
* Wnt target genes cited in articles are up or down

## Sheet: 178 WTG down
Bibiographic analysis about Wnt target genes down-regulated in TNBC cell lines (HCC38 or MDA-MB-468) stimulated with Wnt3a for 6h
Gene Symbol	Description	Other aliases	ID	Wnt target gene*	Role in Wnt/b-catenin signaling pathway	References
(official symbol)						PMID (PubMed - indexed for MEDLINE)
ACR	acrosin		49		?
ADAMTS3	ADAM metallopeptidase with thrombospondin type 1 motif, 3	ADAMTS-4	9508		?
ADORA2A	adenosine A2a receptor	A2aR, RDC8, ADORA2	135		?
ANGPT1	angiopoietin 1	AGP1, AGPT, ANG1	284	yes	?	22238613	Baljinnyam et al 2012
ARHGAP28	Rho GTPase activating protein 28		79822		?
ARMCX1	armadillo repeat containing, X-linked 1	ALEX1, GASP7	51309		?
B3GALT2	UDP-Gal:betaGlcNAc beta 1,3-galactosyltransferase, polypeptide 2	GLCT2, BETA3GALT2, beta3Gal-T2	8707		?
B3GNT7	UDP-GlcNAc:betaGal beta-1,3-N-acetylglucosaminyltransferase 7	beta3GnT7	93010		?
BAHCC1	BAH domain and coiled-coil containing 1	BAHD2	57597	yes	?	21914722	Mokry et al 2012
BARX2	BARX homeobox 2		8538	yes	activator	24753152	Zhuang et al 2014
BDKRB2	bradykinin receptor B2	B2R, BK2, BK-2, BKR2, BRB2	624	yes	?	21914722	Mokry et al 2012
BHLHE41	basic helix-loop-helix family, member e41	DEC2, hDEC2, BHLHB3, SHARP1	79365	yes	?	21914722	Mokry et al 2012
BMF	Bcl2 modifying factor		90427		?
BMP2	bone morphogenetic protein 2	BDA2, BMP2A	650	yes	activator	16442268, 23142810, 24467841	Yang et al 2006, Li et al 2013, Herbst et al 2014
C10orf81 (PLEKHS1)	pleckstrin homology domain containing, family S member 1	HEL185, bA211N11.2	79949		?
C11orf92 (COLCA1)	colorectal cancer associated 1	CASC12	399948		?
C14orf128 (ARHGAP5-AS1)	ARHGAP5 antisense RNA 1		84837	yes	?	21914722	Mokry et al 2012
C1QTNF8	C1q and tumor necrosis factor related protein 8	CTRP8, UNQ5829	390664		?
C21orf34 (LINC00478)	long intergenic non-protein coding RNA 478	C21orf35, FLJ38295	388815		?
C21orf93 (LINC00315)	long intergenic non-protein coding RNA 315	NCRNA00315	246704		?
C5orf4 (FAXDC2)	fatty acid hydroxylase domain containing 2		10826		?
C5orf41 (CREBRF)	CREB3 regulatory factor	LRF	153222	yes	?	21914722, 24467841	Mokry et al 2012, Herbst et al 2014
C8orf85 (AARD)	alanine and arginine rich domain containing protein		441376		?
CA2	carbonic anhydrase II	CAC, CAII, Car2, CA-II, HEL-76	760		?
CELF5	CUGBP, Elav-like family member 5	CELF-5, BRUNOL5, BRUNOL-5	60680	yes	?	24467841	Herbst et al 2014
CHST9	carbohydrate (N-acetylgalactosamine 4-0) sulfotransferase 9	GALNAC4ST-2	83539		?
CITED2	Cbp/p300-interacting transactivator, with Glu/Asp-rich carboxy-terminal domain, 2	ASD8, MRG1, VSD2, MRG-1, P35SRJ	10370	yes	?	19563800, 21914722	Railo et al 2009, Mokry et al 2012
CLDN4	claudin 4	CPER, CPE-R, CPETR, CPETR1, WBSCR8, hCPE-R	1364	yes	inhibitor	21914722, 23097631	Mokry et al 2012, Shang et al 2012
CLDN8	claudin 8		9073		?
CSF1	colony stimulating factor 1 (macrophage)	MCSF, CSF-1	1435		?
CYP26A1	cytochrome P450, family 26, subfamily A, polypeptide 1	CP26, CYP26, P450RAI, P450RAI1	1592	yes	?	16885356	Shelton et al 2006
CYP26B1	cytochrome P450, family 26, subfamily B, polypeptide 1	RHFCA, CYP26A2, P450RAI2, P450RAI-2	56603	yes	?	21914722	Mokry et al 2012
CYYR1	cysteine/tyrosine-rich 1	C21orf95	116159		?
DAPK1	death-associated protein kinase 1	DAPK	1612	yes	?	24467841	Herbst et al 2014
DBP	D site of albumin promoter (albumin D-box) binding protein	DABP	1628	yes	?	24467841	Herbst et al 2014
DDIT4	DNA-damage-inducible transcript 4	Dig2, REDD1, REDD-1	54541		?
DEGS2	delta(4)-desaturase, sphingolipid 2	DES2, FADS8, C14orf66	123099		?
DIO2	deiodinase, iodothyronine, type II	D2, 5DII, SelY, DIOII, TXDI2	1734	yes	?	12782598, 15794748	Schwartz et al 2003, Ziegler et al 2005
DLX1	distal-less homeobox 1		1745	yes	?	21914722	Mokry et al 2012
DLX2	distal-less homeobox 2	TES1, TES-1	1746	yes	?	15708565, 24467841	Backman et al 2005, Herbst et al 2014
EDN2	endothelin 2	ET2, PPET2	1907		?
ELF3	E74-like factor 3 (ets domain transcription factor, epithelial-specific )	ERT, ESX, EPR-1, ESE-1	1999	yes	?	17157329, 21914722, 24467841	Lee et al 2007, Mokry et al 2012, Herbst et al 2014
ENTPD8	ectonucleoside triphosphate diphosphohydrolase 8	UNQ2492, GLSR2492, E-NTPDase, NTPDase-8	377841		?
EPB41L4A	erythrocyte membrane protein band 4.1 like 4A	NBL4, EPB41L4	64097	yes	?	10874211, 24467841	Ishiguro et al 2000, Herbst et al 2014
EPHB3	EPH receptor B3	ETK2, HEK2, TYRO6	2049	yes	?	12782598, 17320548, 21914722, 24467841	Schwartz et al 2003, Van der Flier et al 2007, Mokry et al 2012, Herbst et al 2014
ETS1	v-ets avian erythroblastosis virus E26 oncogene homolog 1	p54, ETS-1, EWSR2	2113	yes	?	15794748	Ziegler et al 2005
EVI2B	ecotropic viral integration site 2B	EVDB, CD361, D17S376	2124		?
FAM13A	family with sequence similarity 13, member A	FAM13A1, ARHGAP48	10144		?
FAM150B	with sequence similarity 150, member B	PRO1097, RGPG542	285016		?
FAM49A	family with sequence similarity 49, member A		81553		?
FAT4	FAT atypical cadherin 4	FATJ, FAT-J, CDHF14, CDHR11, VMLDS2, NBLA00548	79633		?
FBXO32	F-box protein 32	Fbx32, MAFbx	114907	yes	?	16575872, 24467841	Zirn et al 2006, Herbst et al 2014
FGFR2	fibroblast growth factor receptor 2	BEK, JWS, BBDS, CEK3, CFD1, ECT1, KGFR, TK14, TK25, BFR-1, CD332, K-SAM	2263		activator or inhibitor	19369394, 22558232	Huang et al 2009, Krejci et al 2012
FHL1	four and a half LIM domains 1	KYOT, SLIM, FHL-1, FHL1A, FHL1B, FLH1A, SLIM1, XMPMA, SLIM-1, SLIMMER	2273	yes	?	16575872, 22238613, 22367176, 24467841	Zirn et al 2006, Baljinnyam et al 2012, Lee et al 2012, Herbst et al 2014
FIGN	fidgetin		55137		?
FITM1	fat storage-inducing transmembrane protein 1	FIT1	161247		?
FOXI1	forkhead box I1	HFH3, FKH10, HFH-3, FKHL10, FREAC6, FREAC-6	2299		?
FZD8	frizzled class receptor 8	FZ-8, hFZ8	8325	yes	activator	21914722, 22138402	Mokry et al 2012, Wang et al 2012
G0S2	G0/G1 switch 2		50486		?
GABRE	gamma-aminobutyric acid (GABA) A receptor, epsilon		2564	yes	?	21914722	Mokry et al 2012
GAS1	growth arrest-specific 1		2619	yes	?	11572986, 21914722	Lee et al 2001, Mokry et al 2012
GATA2	GATA binding protein 2	DCML, IMD21, NFE1B, MONOMAC	2624	yes	?	21876000, 24467841	Wei et al 2011, Herbst et al 2014
GCNT1	glucosaminyl (N-acetyl) transferase 1, core 2	G6NT, C2GNT, C2GNT1, NACGT2, NAGCT2, C2GNT-L	2650		?
GEMIN8P4	gem (nuclear organelle) associated protein 8 pseudogene 4		492303		?
GIPR	gastric inhibitory polypeptide receptor	PGQTL2	2696		?
GLCCI1	glucocorticoid induced transcript 1	GCTR, GIG18, TSSN1, FAM117C	113263		?
GPR120 (FFAR4)	free fatty acid receptor 4	GT01, PGR4, BMIQ10, GPR129, O3FAR1	338557		?
GPR139	G protein-coupled receptor 139	PGR3, GPRg1	124274		?
GPR21	G protein-coupled receptor 21		2844		?
GPR81 (HCAR1)	hydroxycarboxylic acid receptor 1	HCA1, LACR1, FKSG80, GPR104, TA-GPCR	27198		?
H2AFJ	H2A histone family, member J	H2AJ	55766	yes	?	21914722	Mokry et al 2012
HECW2	HECT, C2 and WW domain containing E3 ubiquitin protein ligase 2	NEDL2	57520		?
HLX	H2.0-like homeobox	HB24, HLX1	3142		?
HOXC6	homeobox C6	CP25, HOX3, HOX3C, HHO.C8	3223		?
HRCT1	histidine rich carboxyl terminus 1	PRO537, UNQ338, LGLL338	646962	yes	?	21914722	Mokry et al 2012
IGFBP5	insulin-like growth factor binding protein 5	IBP5	3488	yes	?	15665292, 16575872, 22307840	Reichling et al 2005, Zirn et al 2006, Liu et al 2012
IGSF10	immunoglobulin superfamily, member 10	CMF608	285313		?
IL12A	interleukin 12A	P35, CLMF, NFSK, NKSF1, IL-12A	3592		?
IL17RE	interleukin 17 receptor E		132014		?
IL7R	interleukin 7 receptor	ILRA, CD127, IL7RA, CDW127, IL-7R-alpha	3575		?
INHBB	inhibin, beta B		3625	yes	?	12782598	Schwartz et al 2003
IRX3	iroquois homeobox 3	IRX-1, IRXB1	79191	yes	?	16575872, 20979027	Zirn et al 2006, Janssens et al 2010
IRX5	iroquois homeobox 5	HMMS, IRXB2, IRX-2a	10265	yes	?	24467841	Herbst et al 2014
ITGB3	integrin, beta 3 (platelet glycoprotein IIIa, antigen CD61)	GT, CD61, GP3A, BDPLT2, GPIIIa, BDPLT16	3690		?
KCNK12	potassium channel, subfamily K, member 12	THIK2, THIK-2, K2p12.1	56660		?
KCNK2	potassium channel, subfamily K, member 2	TREK, TPKC1, TREK1, K2p2.1, TREK-1, hTREK-1c, hTREK-1e	3776		?
KDR	kinase insert domain receptor (a type III receptor tyrosine kinase)	FLK1, CD309, VEGFR, VEGFR2	3791		?
KIAA1370 (FAM214A)	family with sequence similarity 214, member A		56204	yes	?	21914722	Mokry et al 2012
KLHL38	kelch-like family member 38	C8ORFK36	340359		?
KMO	kynurenine 3-monooxygenase (kynurenine 3-hydroxylase)		8564		?
KRT16	keratin 16	K16, PC1, CK16, K1CP, NEPPK, FNEPPK, KRT16A	3868		?
LIPH	lipase, member H	AH, LAH2, ARWH2, LPDLR, PLA1B, mPA-PLA1	200879	yes	?	21914722	Mokry et al 2012
LMCD1	LIM and cysteine-rich domains 1		29995		?
LMO3	LIM domain only 3 (rhombotin-like 2)	RBTN3, RHOM3, RBTNL2, Rhom-3	55885		?
LOC100128064	hypothetical protein LOC100128064		100128064		?
LOC146880	Rho GTPase activating protein 27 pseudogene		146880		?
LRRC8C	leucine rich repeat containing 8 family, member C	LRRC8C	84230	yes	?	21914722	Mokry et al 2012
LRRTM4	leucine rich repeat transmembrane neuronal 4		80059		?
MAB21L1	mab-21-like 1 (C. elegans)	CAGR1, Nbla00126	4081		?
MAP3K13	mitogen-activated protein kinase kinase kinase 13	LZK, MLK, MEKK13	9175		?
MESP2	mesoderm posterior 2 homolog (mouse)	SCDO2, bHLHc6	145873	yes	?	18045842	Dunty et al 2008
MIR224	microRNA 224	MIRN224, miRNA224	407009		?
MMP13	matrix metallopeptidase 13 (collagenase 3)	CLG3, MANDP1, MMP-13	4322	yes	?	17210685, 17971297, 24479426	Labbé et al 2007, Yun and Im 2007, Shin et al 2014
NKX1-2	NK1 homeobox 2	NKX-1.1, C10orf121, bB238F13.2	390010	yes	?	22475651	Tamashiro et al 2012
NPY1R	neuropeptide Y receptor Y1	NPYR, NPY1-R	4886		?
NR3C2	nuclear receptor subfamily 3, group C, member 2	MR, MCR, MLR, NR3C2VIT	4306	yes	?	21914722	Mokry et al 2012
NRG4	neuregulin 4	HRG4	145957		?
NTN4	netrin 4	PRO3091	59277	yes	?	24467841	Herbst et al 2014
OLFM4	olfactomedin 4	GC1, OLM4, OlfD, GW112, hGC-1, hOLfD, UNQ362, bA209J19.1	10562	yes	?	21914722	Mokry et al 2012
OPRK1	opioid receptor, kappa 1	KOR, OPRK, KOR-1, K-OR-1	4986		?
OPRL1	opiate receptor-like 1	OOR, ORL1, KOR-3, NOCIR	4987		?
OR10G9	olfactory receptor, family 10, subfamily G, member 9	OR10G10P	219870		?
OR4M1	olfactory receptor, family 4, subfamily M, member 1	OR14-7	441670		?
OXT	oxytocin/neurophysin I prepropeptide	OT, OT-NPI, OXT-NPI	5020		?
PCDH8	protocadherin 8	PAPC, ARCADLIN	5100		?
PDGFRA	platelet-derived growth factor receptor, alpha polypeptide	CD140A, PDGFR2, PDGFR-2, RHEPDGFRA	5156	yes	activator	19563800, 19690384, 22276222	Railo et al 2009, Cohen et al 2009, Iqbal et al 2012
PDGFRB	platelet-derived growth factor receptor, beta polypeptide	IMF1, IBGC4, JTK12, PDGFR, CD140B, PDGFR1, PDGFR-1	5159	yes	activator	19690384, 22276222, 23302695	Cohen et al 2009, Iqbal et al 2012, Ren et al 2013
PELI2	pellino E3 ubiquitin protein ligase family member 2		57161		?
PEX11A	peroxisomal biogenesis factor 11 alpha	PMP28, hsPEX11p, PEX11-ALPHA	8800	yes	?	21914722	Mokry et al 2012
PIK3R3	phosphoinositide-3-kinase, regulatory subunit 3 (gamma)	p55, p55-GAMMA	8503	yes	?	21914722	Mokry et al 2012
PLCD4	phospholipase C, delta 4		84812	yes	?	23651211	Tomimaru et al 2013
PNRC1	proline-rich nuclear receptor coactivator 1	B4-2, PRR2, PROL2, PNAS-145	10957	yes	?	21914722	Mokry et al 2012
PPP1R3C	protein phosphatase 1, regulatory subunit 3C	PPP1R5	5507		?
PRKCD	protein kinase C, delta	MAY1, PKCD, CVID9, nPKC-delta	5580	yes	inhibitor	21914722, 23520519	Mokry et al 2012, Hernandez-Maqueda et al 2013
PTCHD1	patched domain containing 1		139411		?
PTGFR	prostaglandin F receptor (FP)	FP	5737	yes	?	18600477, 19563800	Chen et al 2007, Railo et al 2009
PYY	peptide YY	PYY1, PYY-I	5697	yes	?	21914722	Mokry et al 2012
RAB9B	RAB9B, member RAS oncogene family	RAB9L, Rab-9L	51209	yes	?	16575872	Zirn et al 2006
RAGE (MOK)	MOK protein kinase	RAGE1, STK30, RAGE-1	5891		?
RAP1GAP	RAP1 GTPase activating protein	RAPGAP, RAP1GA1, RAP1GAP1, RAP1GAPII	5909	yes	?	21914722	Mokry et al 2012
RARA	retinoic acid receptor, alpha	RAR, NR1B1	5914		?
RARB	retinoic acid receptor, beta	HAP, RRB2, NR1B2, MCOPS12	5915		?
RASD2	RASD family, member 2	Rhes, TEM2, MGC:4834	23551		?
RASSF5	Ras association (RalGDS/AF-6) domain family member 5	RAPL, Maxp1, NORE1, NORE1A, NORE1B, RASSF3	83593	yes	?	24467841	Herbst et al 2014
RPS6KA5	ribosomal protein S6 kinase, 90kDa, polypeptide 5	MSK1, RLPK, MSPK1	9252	yes	?	21914722, 24467841	Mokry et al 2012, Herbst et al 2014
SCNN1G	sodium channel, non-voltage-gated 1, gamma subunit	PHA1, BESC3, ENaCg, SCNEG, ENaCgamma	6340	yes	?	24467841	Herbst et al 2014
SEMA3E	sema domain, immunoglobulin domain (Ig), short basic domain, secreted, (semaphorin) 3E	SEMAH, coll-5, M-SEMAH, M-SemaK	9723		?
SEMA6D	sema domain, transmembrane domain (TM), and cytoplasmic domain, (semaphorin) 6D		80031		?
SIX2	SIX homeobox 2		10736	yes	?	21914722, 23499659	Mokry et al 2012, Yamamoto-Shiraishi and Kuroiwa 2013
SLC15A2	solute carrier family 15 (oligopeptide transporter), member 2	PEPT2	6565		?
SLC25A27	solute carrier family 25, member 27	UCP4	9481		?
SLC26A2	solute carrier family 26 (anion exchanger), member 2	DTD, EDM4, DTDST, MST153, D5S1708, MSTP157	1836	yes	?	12782598, 24467841	Schwartz et al 2003, Herbst et al 2014
SLITRK5	SLIT and NTRK-like family, member 5	LRRC11, bA364G4.2	26050		?
SNPH	syntaphilin	bA314N13.5	9751		?
SORBS2	sorbin and SH3 domain containing 2	ARGBP2, PRO0618	8470	yes	?	21914722	Mokry et al 2012
SPDEF	SAM pointed domain containing ETS transcription factor	PDEF, bA375E1.3	25803	yes	inhibitor	21914722, 23376423	Mokry et al 2012, Noah et al 2013
SPRNP1	shadow of prion protein homolog (zebrafish) pseudogene 1		399833		?
SPTLC3	serine palmitoyltransferase, long chain base subunit 3	LCB3, SPT3, LCB2B, hLCB2b, SPTLC2L, C20orf38, dJ718P11, dJ718P11	55304	yes	?	21914722, 24467841	Mokry et al 2012, Herbst et al 2014
SRPX2	sushi-repeat containing protein, X-linked 2	BPP, CBPS, PMGX, RESDX, SRPUL	27286		?
SSBP2	single-stranded DNA binding protein 2	HSPC116, SOSS-B2	23635	yes	inhibitor	20658532, 24467841	Huang et al 2011, Herbst et al 2014
STARD13	StAR-related lipid transfer (START) domain containing 13	DLC2, GT650, ARHGAP37, LINC00464	90627		?
STC1	stanniocalcin 1	STC	6781	yes	?	19444628	Klein et al 2009
STEAP4	STEAP family member 4	TIARP, STAMP2, TNFAIP9	79689		?
STON1	stonin 1	SALF, SBLF, STN1, STNB1	11037		?
TACR1	tachykinin receptor 1	SPR, NK1R, NKIR, TAC1R	6869		?
TCP11L2	t-complex 11, testis-specific-like 2		255394		?
TFCP2L1	transcription factor CP2-like 1	LBP9, CRTR1, LBP-9	29842		?
TLR1	toll-like receptor 1	TIL, CD281, rsc786, TIL. LPRS5	7096		?
TLR3	toll-like receptor 3	CD283, IIAE2	7098	yes	?	21914722	Mokry et al 2012
TNFAIP2	tumor necrosis factor, alpha-induced protein 2	B94, EXOC3L3	7127	yes	?	24467841	Herbst et al 2014
TNFSF10	tumor necrosis factor (ligand) superfamily, member 10	TL2, APO2L, CD253, TRAIL, Apo-2L	8743	yes	inhibitor	18266928, 21914722	Cantarella et al 2008, Mokry et al 2012
TRBV5-1	T cell receptor beta variable 5-1	TRBV51, TCRBV5S1, TCRBV5S1A1T	28614		?
TSC22D3	TSC22 domain family, member 3	DIP, GILZ, hDIP, DSIPI, TSC-22R	1831	yes	?	21914722	Mokry et al 2012
TSHZ2	teashirt zinc finger homeobox 2	TSH2, ZABC2, ZNF218, OVC10-2, C20orf17	128553		?
TXNIP	thioredoxin interacting protein	THIF, VDUP1, HHCPA78, EST01027	10628	yes	?	24467841	Herbst et al 2014
UBXN10	UBX domain protein 10	UBXD3	127733		?
UST	uronyl-2-sulfotransferase	2OST	10090	yes	?	21914722, 24467841	Mokry et al 2012, Herbst et al 2014
VASN	vasorin	SLITL2	114990		?
VEGFA	vascular endothelial growth factor A	VPF, VEGF, MVCD1	7422	yes	?	15662032, 15794748, 21914722	Skurk et al 2005, Ziegler et al 2005, Mokry et al 2012
VEGFC	vascular endothelial growth factor C	VRP, Flt4-L	7424	yes	?	15662032, 18600477	Skurk et al 2005, Chen et al 2007
VWDE	von Willebrand factor D and EGF domains		221806		?
WNT7B	wingless-type MMTV integration site family, member 7B		7477		activator	19690384	Cohen et al 2009
ZFP36L1	ZFP36 ring finger protein-like 1	BRF1, ERF1, cMG1, ERF-1, Berg36, TIS11B, RNF162B	677	yes	?	19563800	Railo et al 2009
ZMIZ1	zinc finger, MIZ-type containing 1	MIZ, RAI17, ZIMP10, hZIMP10, TRAFIP10	57178	yes	?	19563800, 21914722	Railo et al 2009, Mokry et al 2012
ZNF233	zinc finger protein 233		353355		?
ZNF385D	zinc finger protein 385D	ZNF659	79750		?
ZNF772	zinc finger protein 772		400720		?
ZXDA	zinc finger, X-linked, duplicated A	ZNF896	7789		?
		Total number of known Wnt target genes		74
* Wnt target genes cited in articles are up or down

## Sheet: 30 WTG up + 6 WTG down 
Bibiographic analysis about Wnt target genes up- and down-regulated in both TNBC cell lines (HCC38 and MDA-MB-468) stimulated with Wnt3a for 6h
Gene Symbol	Description	Other aliases	ID	Wnt target gene*	Role in Wnt/b-catenin signaling pathway	References
(official symbol)						PMID (PubMed - indexed for MEDLINE)
APCDD1	adenomatosis polyposis coli down-regulated 1	FP7019, B7323, DRAPC1, HHS, HTS	147495	yes	inhibitor	12384519, 16575872, 19563800, 20393562, 21914722, 22298898, 24467841	Takahashi et al 2002, Zirn et al 2006, Railo et al 2009, Shimomura et al 2010, Mokry et al 2012, Wan et al 2012, Herbst et al 2014
AXIN2	axin 2 (conductin, axil)	AXIL, ODCRCS	8313	yes	inhibitor	11752446, 11809808, 11809809, 15777744, 19563800, 17320548, 21914722, 22238613, 23651211, 24467841	Yan et al 2001, Jho et al 2002, Lustig et al 2002, Jackson et al 2005, Railo et al 2009, Van der Flier et al 2007, Mokry et al 2012, Baljinnyam et al 2012, Tomimaru et al 2013, Herbst et al 2014
B3GNT2	UDP-GlcNAc:betaGal beta-1,3-N-acetylglucosaminyltransferase 2	B3GN-T2, B3GNT, B3GNT-2, B3GNT1, BETA3GNT, BGNT2, BGnT-2	10678		?
BMP4	bone morphogenetic protein 4	BMP2B, BMP2B1, MCOPS6, OFC11, ZYME	652	yes	?	12019147, 12782598, 17320548, 21914722	Kim et al 2002, Schwartz et al 2003, Van der Flier et al 2007, Mokry et al 2012
BMP7	bone morphogenetic protein 7	RP11-560A15.5, OP-1	655	yes	inhibitor	21945937, 21914722	Kamiya et al 2011, Mokry et al 2012
C13orf15 (RGCC)	regulator of cell cycle	RGC-32, RGC32, bA157L14.2	28984	yes	?	24467841	Herbst et al 2014
C21orf63 (EVA1C)	Eva-1 homolog C (C. elegans)	PRED34, B18, B19, C21orf64, FAM176C, SUE21	59271	yes	?	24467841	Herbst et al 2014
C2orf54	chromosome 2 open reading frame 54		79919		?
CYP24A1	cytochrome P450, family 24, subfamily A, polypeptide 1	CP24, CYP24, HCAI, P450-CC24	1591	yes	?	12782598	Schwartz et al 2003
DDIT4L	DNA-damage-inducible transcript 4-like	1700037B15Rik, 1700108M02Rik, REDD2, RTP801L, Smhs1	115265		?
FAM171B	family with sequence similarity 171, member B	NPD019, KIAA1946	165215	yes	?	24467841	Herbst et al 2014
IGFL4	IGF-like family member 4		444882		?
KRTAP3-1	keratin associated protein 3-1	KAP3.1, KRTAP3.1	83896	yes	?	21914722	Mokry et al 2012
LBH	limb bud and heart development		81606	yes	?	20606007	Rieger et al 2010
LPAR1	lysophosphatidic acid receptor 1	RP11-104M22.2, EDG2, GPR26, Gpcr26, LPA1, Mrec1.3, VZG1, edg-2, rec.1.3, vzg-1	1902		?
MFSD2A	major facilitator superfamily domain containing 2A	HMFN0656, MFSD2	84879	yes	?	24467841	Herbst et al 2014
NKD1	Naked cuticle homolog 1 (Drosophilia)		85407	yes	inhibitor	11752446, 21199802, 21490931, 21875572, 24009776, 24467841	Yan et al 2001, Waaler et 2011, Van Raay et al 2011, Qiu et al 2011, Angonin and Van Raay 2014, Herbst et al 2014
PPFIBP1	PTPRF interacting protein, binding protein 1 (liprin beta 1)	L2, SGT2, hSGT2, hSgt2p	8496	yes	?	24467841	Herbst et al 2014
PTGER2	prostaglandin E receptor 2 (subtype EP2)	EP2	5732	yes	?	20347274	Shin et al 2010
RNF43	ring finger protein 43	RNF124, URCC	54894	yes	inhibitor	21914722, 22575959, 24466159, 24467841	Mokry et al 2012, Hao et al 2012, Takahashi et al 2014, Herbst et al 2014
ROR1	receptor tyrosine kinase-like orphan receptor 1	RP11-24J23.1, NTRKR1, dJ537F10.1	4919	yes	?	21914722	Mokry et al 2012
SEMA3A	sema domain, immunoglobulin domain (Ig), short basic domain, secreted, (semaphorin) 3A	COLL1, Hsema-I, Hsema-III, SEMA1, SEMAD, SEMAIII, SEMAL, SemD, coll-1	10371	yes	?	15777744	Jackson et al 2005
SLC39A10	solute carrier family 39 (zinc transporter), member 10	LZT-Hs2	57181	yes	?	17320548	Van der Flier et al 2007
SNCAIP	synuclein, alpha interacting protein	SYPH1, Sph1	9627	yes	?	24467841	Herbst et al 2014
SNTB1	syntrophin, beta 1 (dystrophin-associated protein A1, 59kDa, basic component 1)	59-DAP, A1B, BSYN2, DAPA1B, SNT2, SNT2B1, TIP-43	6641		?
TFPI2	tissue factor pathway inhibitor 2	PP5, REF1, TFPI-2	7980		?
TMEM64	transmembrane protein 64		169200	yes	?	24467841	Herbst et al 2014
XKRX	Kell blood group complex subunit-related, X-linked	LL0XNC01-131B10.1, XKR2, XPLAC, XRG2	402415	yes	?	21914722	Mokry et al 2012
ZNF703	zinc finger protein 703	ZEPPO1, ZNF503L, ZPO1	80139	yes	?	17320548, 24467841	Van der Flier et al 2007, Herbst et al 2014
ZNRF3	zinc and ring finger 3	hCG_40978, BK747E2.3, RNF203	84133	yes	inhibitor	17320548, 21914722, 22575959, 23504200, 24467841	Van der Flier et al 2007, Mokry et al 2012, Hao et al 2012, Zhou et al 2013, Herbst et al 2014
C10orf81 (PLEKHS1)	pleckstrin homology domain containing, family S member 1	HEL185, bA211N11.2	79949		?
CLDN8	claudin 8		9073		?
FBXO32	F-box protein 32	Fbx32, MAFbx	114907	yes	?	16575872, 24467841	Zirn et al 2006, Herbst et al 2014
PCDH8	protocadherin 8	PAPC, ARCADLIN	5100		?
PPP1R3C	protein phosphatase 1, regulatory subunit 3C	PPP1R5	5507		?
TLR1	toll-like receptor 1	TIL, CD281, rsc786, TIL. LPRS5	7096		?
		Total number of known Wnt target genes		24
* Wnt target genes cited in articles are up or down
