# Supplementary material for: Transcriptome Analysis of Wnt3a-Treated Triple-Negative Breast Cancer Cells
Source: PLoS One. 2015 Apr 7;10(4):e0122333. doi: 10.1371/journal.pone.0122333 (PMC4388387; doi:10.1371/journal.pone.0122333)
Supplement: S4 Dataset — (XLS) [file pone.0122333.s004.xls]

## Sheet: HCC38 WTG up
Gene enrichment within KEGG classification following treatment of HCC38 cells with Wnt3a for 6, 12 and 24 hours (up-regulated genes)
Time point	Category	Subcategory	Subcategory alternative name	Observed number of genes	P value*	Gene IDs of test set in subcategory
6h	KEGG	Basal cell carcinoma	5217	8	5.79E-05	FZD10, LEF1, HHIP, BMP4, TCF7, WNT11, AXIN2, FZD7
	KEGG	TGF-beta signaling pathway	4350	8	6.76E-04	FST LTBP1 SMAD1 SMAD7 BMP4 BMP7 TGFB3 NOG
	KEGG	Pathways in cancer	5200	15	9.93E-04	FZD10 FGF9 FAS MET LEF1 PLCG2 CCND1 HHIP BMP4 TCF7 TGFB3 WNT11 AXIN2 FZD7 CCNE2
	KEGG	Wnt signaling pathway	4310	9	4.29E-03	FZD10 PLCB1 LEF1 CCND1 TCF7 WNT11 AXIN2 FZD7 NKD1
	KEGG	p53 signaling pathway	4115	6	4.95E-03	GADD45G SFN FAS PMAIP1 CCND1 CCNE2
	KEGG	Cell cycle	4110	7	1.64E-02	GADD45G SFN CCND1 TGFB3 CCNE2 CDC6 CDC25A
	KEGG	Colorectal cancer	5210	5	1.64E-02	LEF1 CCND1 TCF7 TGFB3 AXIN2
	KEGG	Melanogenesis	4916	6	2.45E-02	FZD10 PLCB1 LEF1 TCF7 WNT11 FZD7
	KEGG	Endometrial cancer	5213	4	4.35E-02	LEF1 CCND1 TCF7 AXIN2
	KEGG	Hedgehog signaling pathway	4340	4	4.63E-02	HHIP BMP4 BMP7 WNT11
	KEGG	Thyroid cancer	5216	3	4.63E-02	LEF1 CCND1 TCF7
12h	KEGG	DNA replication	3030	18	7.09E-19	POLD3 DNA2 FEN1 POLA2 LIG1 MCM2 MCM3 MCM4 MCM5 MCM6 MCM7 PCNA POLA1 POLE2 PRIM1 PRIM2 RFC3 RFC4
	KEGG	Cell cycle	4110	26	6.63E-17	CDK2 GADD45G CHEK1 CHEK2 E2F1 E2F2 E2F3 ORC6L SFN MCM2 MCM3 MCM4 MCM5 MCM6 MCM7 ORC1L PCNA CCND1 CDC7 CDC45 CCNE1 PKMYT1 CCNE2 CDK1 CDC6 CDC25A
	KEGG	Homologous recombination	3440	9	1.91E-07	POLD3 EME1 RAD54B MRE11A RAD51 BLM BRCA2 XRCC2 RAD54L
	KEGG	Mismatch repair	3430	8	4.96E-07	POLD3 MSH6 LIG1 MSH2 PCNA RFC3 RFC4 EXO1
	KEGG	p53 signaling pathway	4115	11	5.73E-06	CDK2 GADD45G CHEK1 CHEK2 SFN PMAIP1 CCND1 RRM2 CCNE1 CCNE2 CDK1
	KEGG	Systemic lupus erythematosus	5322	11	1.01E-03	HIST3H2BB HIST1H2BB HIST1H4I HIST1H2AI HIST1H2AL HIST1H2AB HIST1H2AM HIST1H2BF HIST1H3A HIST1H4A HIST1H2AH
	KEGG	TGF-beta signaling pathway	4350	9	1.30E-03	ID2 ID3 LTBP1 SMAD6 SMAD9 SMURF2 BMP4 BMP7 NOG
	KEGG	Pyrimidine metabolism	240	9	3.45E-03	POLD3 CTPS DCK POLA2 POLA1 POLE2 PRIM1 PRIM2 RRM2
	KEGG	Nucleotide excision repair	3420	6	3.53E-03	POLD3 LIG1 PCNA POLE2 RFC3 RFC4
	KEGG	Base excision repair	3410	5	6.53E-03	POLD3 FEN1 LIG1 PCNA POLE2
	KEGG	Prostate cancer	5215	8	6.99E-03	CDK2 E2F1 E2F2 E2F3 LEF1 CCND1 CCNE1 CCNE2
	KEGG	Pathways in cancer	5200	17	8.64E-03	CDK2 E2F1 E2F2 E2F3 MSH6 MET MSH2 LEF1 PLCG2 RAD51 CCND1 HHIP BMP4 BRCA2 AXIN2 CCNE1 CCNE2
	KEGG	Small cell lung cancer	5222	7	1.86E-02	CDK2 E2F1 E2F2 E2F3 CCND1 CCNE1 CCNE2
	KEGG	Glioma	5214	6	2.01E-02	E2F1 E2F2 E2F3 SHC4 PLCG2 CCND1
	KEGG	Pancreatic cancer	5212	6	2.70E-02	E2F1 E2F2 E2F3 RAD51 CCND1 BRCA2
	KEGG	Non-small cell lung cancer	5223	5	3.66E-02	E2F1 E2F2 E2F3 PLCG2 CCND1
24h	KEGG	Systemic lupus erythematosus	5322	25	7.75E-17	HIST4H4 HIST3H2BB H2AFX HIST1H2BB HIST2H2AB SNRPD1 HIST1H2AL HIST1H2AB HIST1H2AM HIST1H2BG HIST1H2BL HIST1H2BF HIST1H2BE HIST1H2BI HIST1H2BC HIST1H2BO HIST1H3A HIST1H3C HIST1H3G HIST1H3J HIST1H4D HIST1H4F HIST1H4B HIST1H2AH HIST1H2BJ
	KEGG	Cell cycle	4110	19	3.50E-10	CDKN2C GADD45G DBF4 CHEK2 E2F1 E2F2 ORC6L MAD2L1 PLK1 TTK CCNB3 CCNB1 PKMYT1 PTTG1 ESPL1 CDK1 CDC6 CDC25A CDC25C
	KEGG	p53 signaling pathway	4115	9	2.68E-04	GADD45G CHEK2 SERPINE1 GTSE1 PMAIP1 RRM2 CCNB3 CCNB1 CDK1
	KEGG	Homologous recombination	3440	6	3.31E-04	EME1 RAD51 BLM XRCC2 XRCC3 RAD54L
	KEGG	Oocyte meiosis	4114	10	1.70E-03	SGOL1 FBXO5 MAD2L1 PLK1 CCNB1 PKMYT1 PTTG1 ESPL1 CDK1 CDC25C
	KEGG	TGF-beta signaling pathway	4350	8	3.83E-03	FST ID2 ID3 SMAD6 SMAD9 BMP4 BMP7 NOG
	KEGG	Progesterone-mediated oocyte maturation	4914	8	4.18E-03	MAD2L1 PLK1 CCNB3 CCNB1 PKMYT1 CDK1 CDC25A CDC25C
	KEGG	DNA replication	3030	5	6.62E-03	RNASEH2A DNA2 POLA2 POLE3 RFC3
	KEGG	Basal cell carcinoma	5217	5	3.49E-02	LEF1 HHIP BMP4 AXIN2 FZD7
* Hypergeometric test, FDR < 5%

## Sheet: HCC38 WTG down
Gene enrichment within KEGG classification following treatment of HCC38 cells with Wnt3a for 6, 12 and 24 hours (down-regulated genes)
Time point	Category	Subcategory	Subcategory alternative name	Observed number of genes	P value*	Gene IDs of test set in subcategory
6h	KEGG	Pathways in cancer	5200	13	2.22E-03	DAPK1 ETS1 FGFR2 PDGFRA PDGFRB RARA RARB VEGFA VEGFC WNT7B FZD8 RASSF5 PIK3R3
	KEGG	Bladder cancer	5219	4	2.76E-02	DAPK1 VEGFA VEGFC RPS6KA5
	KEGG	Calcium signaling pathway	4020	7	3.05E-02	ADORA2A PDGFRA PDGFRB PTGFR BDKRB2 TACR1 PLCD4
	KEGG	Neuroactive ligand-receptor interaction	4080	9	3.05E-02	ADORA2A GABRE GIPR NPY1R OPRK1 OPRL1 PTGFR BDKRB2 TACR1
	KEGG	mTOR signaling pathway	4150	4	3.05E-02	DDIT4 VEGFA VEGFC PIK3R3
12h	KEGG	Calcium signaling pathway	4020	11	2.35E-02	CHRM3 PTK2B GRIN2A ATP2B4 PDE1C PDGFRA PLCD1 PTAFR PTGFR TACR1 PLCD4
24h	KEGG	-	-	-	-	-
* Hypergeometric test, FDR < 5%

## Sheet: MDA-MB-468 WTG up
Gene enrichment within KEGG classification following treatment of MDA-MB-468 cells with Wnt3a for 6, 12 and 24 hours (up-regulated genes)
Time point	Category	Subcategory	Subcategory alternative name	Observed number of genes	P value*	Gene IDs of test set in subcategory
6h	KEGG	Glycosaminoglycan biosynthesis - keratan sulfate	533	2	1.28E-02	B3GNT2 FUT8
	KEGG	Basal cell carcinoma	5217	2	4.31E-02	BMP4 AXIN2
	KEGG	Hedgehog signaling pathway	4340	2	4.31E-02	BMP4 BMP7
	KEGG	Wnt signaling pathway	4310	3	4.31E-02	PPARD AXIN2 NKD1
12h	KEGG	Basal cell carcinoma	5217	3	1.25E-02	BMP4 WNT5A AXIN2
	KEGG	Hedgehog signaling pathway	4340	3	1.25E-02	BMP4 BMP7 WNT5A
	KEGG	Wnt signaling pathway	4310	4	1.90E-02	PPARD WNT5A AXIN2 NKD1
	KEGG	Pathways in cancer	5200	5	4.68E-02	MMP2 PPARD BMP4 WNT5A AXIN2
24h	KEGG	-	-	-	-	-
* Hypergeometric test, FDR < 5%

## Sheet: MDA-MB-468 WTG down
Gene enrichment within KEGG classification following treatment of MDA-MB-468 cells with Wnt3a for 6, 12 and 24 hours (down-regulated genes)
Time point	Category	Subcategory	Subcategory alternative name	Observed number of genes	P value*	Gene IDs of test set in subcategory
6h	KEGG	Cytokine-cytokine receptor interaction	4060	4	1.63E-03	IL7R IL12A KDR BMP2
	KEGG	Toll-like receptor signaling pathway	4620	2	1.80E-02	IL12A TLR1
	KEGG	Jak-STAT signaling pathway	4630	2	2.53E-02	IL7R IL12A
12h	KEGG	Cytokine-cytokine receptor interaction	4060	3	1.03E-02	IL7R IL12A KDR
	KEGG	Jak-STAT signaling pathway	4630	2	2.00E-02	IL7R IL12A
24h	KEGG	-	-	-	-	-
* Hypergeometric test, FDR < 5%
