# Supplementary material for: Transcriptome Analysis of Wnt3a-Treated Triple-Negative Breast Cancer Cells
Source: PLoS One. 2015 Apr 7;10(4):e0122333. doi: 10.1371/journal.pone.0122333 (PMC4388387; doi:10.1371/journal.pone.0122333)
Supplement: S5 Dataset — (XLSX) [file pone.0122333.s005.xlsx]

## Sheet: public lists of WTG (synthesis)
Deciphering the expression profile of Wnt target genes in different cell/tissue contexts
Studies	References	Tissues or cell lines	Treatment
	PMID (PubMed - indexed for MEDLINE)
Schwartz et al 2003	12782598	human tumors: ovarian endometrioid adenocarcinomas			b-catenin defective tumors versus tumors with intact b-catenin regulation
Jackson et al 2005	15777744	mouse mesenchymal cell line: C3H10T1/2	Wnt3a-conditioned medium	8h, 24h, 48h
Ziegler et al 2005	15794748	mouse mammary epithelial cell line: C57MG	plasmid encoding Wnt1
Zirn et al 2006	16575872	human tumors: Wilms tumors			tumors with CTNNB1 mutations versus tumors without CTNNB1 mutations
Chen et al 2007	18600477	mouse fibroblast cell line: NIH3T3	commercial Wnt3a	6h
Labbé et al 2007	17210685	normal murine mammary gland epithelial cells: NMuMG	Wnt3a-conditioned medium	16h
Lee et al 2007	17157329	human hepatoma cell lines: Hep3B, PLC/PRF/5, HepG2, SNU-182, SNU-354, SNU-368, SNU-387, SNU-449 and SNU-475 cells			cell lines with deregulated Wnt activities (Wnt+: high TCF-dependent transcriptional activity and strong nuclear staining of b-catenin) versus cell lines with minimal Wnt activity (Wnt-)
Van der Flier et al 2007	17320548	colorectal cell lines: LS174T and DLD1	plasmids encoding dominant-negative TCF1 or TCF4 (inducible system)	10h, 20h
		human tumors: colorectal adenomas and carcinomas			adenomas and adenocarcinomas versus normal colonic epithelium
Railo et al 2009	19563800	mouse fibroblast cell line: NIH3T3	Wnt3a-conditioned medium	16h
		rat pheochromocytoma cell line: PC12	Wnt3a-conditioned medium	16h
Baljinnyam et al 2012	22238613	mouse mammary epithelial cell line: C57MG	commercial Wnt3a	24h
Mokry et al 2012	21914722	human colon carcinoma cell line: LS174T	shRNA targeting β-catenin	72h
Tomimaru et al 2013	23651211	hepatocellular carcinoma cell line: HAK-1A	plasmids encoding TCF-4J or TCF-4K isoforms (stable clones)
Herbst et al 2014	24467841	human colon carcinoma cell lines: DLD1 and SW480	siRNA targeting β-catenin	48h

## Sheet: public lists of WTG (details)
	Schwartz et al 2003				Jackson et al 2005			Jackson et al 2005				Ziegler et al 2005			Ziegler et al 2005				Zirn et al 2006			Zirn et al 2006				Chen et al 2007			Chen et al 2007				Labbé et al 2007			Labbé et al 2007				Lee et al 2007			Lee et al 2007				Van der Flier et al 2007
		human tumors				mouse mesenchymal cell line			mouse mesenchymal cell line				mouse mammary epithelial cell line			mouse mammary epithelial cell line				human tumors			human tumors				mouse fibroblast cell line			mouse fibroblast cell line				normal murine mammary gland epithelial cells			normal murine mammary gland epithelial cells				human hepatoma cell lines			human hepatoma cell lines				human tumors
	Gene symbol	ovarian endometrioid adenocarcinomas			Gene symbol	C3H10T1/2 cells		Gene symbol	C3H10T1/2 cells			Gene symbol	C57MG cells		Gene symbol	C57MG cells			Gene symbol	Wilms tumors		Gene symbol	Wilms tumors			Gene symbol	NIH3T3 cells		Gene symbol	NIH3T3 cells			Gene symbol	NMuMG cells		Gene symbol	NMuMG cells			Gene symbol	Hep3B, PLC/PRF/5, HepG2, SNU-182, SNU-354, SNU-368, SNU-387, SNU-449 and SNU-475 cells		Gene symbol	Hep3B, PLC/PRF/5, HepG2, SNU-182, SNU-354, SNU-368, SNU-387, SNU-449 and SNU-475 cells			Gene symbol	colorectal adenomas and in carcinomas
	AIM1	up			Ahr	up		Angptl4	down			Actb	up		Abca1	down			AA013244	up		AA400047	down			Ahr	up		Adamts1	down			Actb	up		Abcc9	down			ADCY2	up		ANXA2	down			AURKB	up
	ALDH1	up			Atf5	up		C3	down			Ccl2	up		Abca1	down			AA041482	up		ARPC2	down			Alcam	up		Adamts5	down			Adcy7	up		Ass1	down			AOAH	up		APOA1BP	down			BYSL	up
	ALDH10	up			Axin2	up		Calml4	down			Ccl7	up		Adam12	down			AA056013	up		CCL18	down			Alcam	up		Adamts6	down			Add3	up		B3galt1	down			BPAG1	up		ARHC	down			C12orf14	up
	APOD	up			Cab140	up		Clu	down			Cebpd	up		Adar	down			AA176491	up		CCL4	down			Aspm	up		Agtr2	down			Ahr	up		Bex2	down			C9orf59	up		ARHGEF10	down			C16orf35	up
	ARL4	up			Ccnd2	up		Cspg2	down			Ces1	up		Agt	down			AA404293	up		CDH2	down			CCN1 (Cyr61)	up		Amigo2	down			Alcam	up		C3ar1	down			C9orf80	up		ARPC1A	down			C1orf33	up
	BCL2	up			Cyr61	up		Cxcl16	down			Col1a1	up		Aldh3a1	down			AA504891	up		CTSB	down			CCN2 (Ctgf)	up		Angptl4	down			Aldh1a2	up		Casp7	down			CENTG2	up		BC-2	down			C20orf64	up
	BMP4	up			Gja1	up		Expi	down			Col8a1	up		Ank	down			ACTG2	up		KLK6	down			CCN4 (Wisp1)	up		AW551984	down			Alrp	up		Cbln3	down			CLASP1	up		BCAS2	down			CAD	up
	CCND1	up			Hes1	up		Igf1	down			Cxcl5	up		Areg	down			ADRA2A	up		MGC29643	down			CCN5 (Wisp2)	up		Calcrl	down			Axin2	up		Cd14	down			COL2A1	up		BSCL2	down			CD320	up
	CD44	up			Igfbp2	up		Lpl	down			Egr1	up		Bpgmut	down			AKR1C1	up		N92646	down			Clip1	up		Casp12	down			Bag1	up		Cd33	down			COX10	up		C12orf4	down			CD44	up
	CEACAM1	up			Nkd2	up		Meg3	down			Fabp5	up		C1qr1	down			AL117562	up		PAX8	down			Crebbp	up		Casp12	down			Bex3	up		Cdh11	down			CTSB	up		CCT4	down			CDC25A	up
	CNN2	up			Odz3	up		Mme	down			Fas	up		Cd14	down			AL137588	up		PLA2G7	down			Edn1	up		Cebpd	down			C6	up		Cfc1	down			CXCL5	up		CCT6A	down			CDCA7	up
	CRAT	up			Omd	up		Ppap2b	down			Fdps	up		Cd44	down			ALDH1A1	up		SNCA	down			Esco1	up		Cxcr7	down			Car2	up		Chek1	down			CYP2E1	up		CHD9	down			CDK4	up
	CST4	up			Pbx3	up		Pparg	down			Fdps	up		Cdkn1a	down			AMPD1	up		TREM2	down			Ets2	up		Ebf1	down			Cav	up		Chi3l3	down			DCXR	up		DAXX	down			CDKN3	up
	CTNNA2	up			Raly	up		Ptn	down			Fos	up		Clecsf8	down			APCDD1	up		ZD52F10	down			Fhod3	up		Ebf3	down			Cav3	up		Chrna7	down			EFNB1	up		DDB2	down			CDT1	up
	CTNND2	up			Sema3a	up		S3-12-pending	down			Gnb1	up		Cntn1	down			BCMP1	up						Fmnl2	up		EP4	down			Ccna2	up		Cnr2	down			FASN	up		DKFZP564B147	down			CGI-96	up
	CYP24A1	up			Tagln	up		Sfrp2	down			Homer3	up		Crabp2	down			BIN1	up						Fzd7	up		Etv1	down			Ccnb1-rs1	up		Crnr4	down			FLJ20200	up		DNAJA3	down			CIRH1A	up
	DBH	up			Tgfb3	up		Slpi	down			Il1rn	up		Csf2rb1	down			C1orf17	up						Gadd45g	up		Gpr149	down			Ccnb2	up		Cyp2j6	down			FUT8	up		ELF3	down			CLDN2	up
	DDX17	up			Thbs1	up		Tcf3	down			Il6	up		Csprs	down			C6orf37	up						Itga8	up		Grpr	down			Ccnd1	up		Cyp3a13	down			GCDH	up		FEN1	down			COG8	up
	DEFA5	up			Twist	up		Vdr	down			Kdelr2	up		Csprs	down			C6orf37	up						Klf5	up		Hgf	down			Cd24a	up		Cyp4a12	down			GNAZ	up		FKSG44	down			CRTAP	up
	DIO2	up			Unc5h2	up						Lcn2	up		Ctgf	down			CACNB1	up						Lmo7	up		Hlf	down			Cdc2a	up		D0Kist6	down			HOMER2	up		FLJ10276	down			CTPS	up
	DPEP1	up			Wisp1	up						Mtap6	up		Cugbp1	down			CACNG1	up						Myo10	up		HPDR	down			Cebpd	up		Dct	down			HSPC051	up		FOXE1	down			DCUN1D5	up
	ECM1	up										Mvk	up		Ddx46	down			CAPN6	up						Plec1	up		Kitl	down			Chit5	up		Dgat	down			HSPC132	up		GABPB2	down			DDX10	up
	EDN3	up										Myh9	up		Dio2	down			CASQ2	up						Prickle2	up		Maf	down			Cktsf1b1	up		Dlad-pending	down			ID2B	up		GALNT1	down			DDX20	up
	EPHB3	up										Nfkbia	up		Dusp6	down			CDC20	up						Rhou	up		Mmp12	down			Cpe	up		Emp1	down			IGSF4	up		HAX1	down			DDX21	up
	F13A1	up										Npm3	up		Efnb2	down			CKMT2	up						Rock1	up		Nr1i1	down			Ctsc	up		Erbb3	down			KHSRP	up		IER3	down			DDX56	up
	FGF9	up										Osf2	up		Ets1	down			COL15A1	up						Rsn	up		Phex	down			Cyr61	up		Ezh1	down			KIAA0998	up		ILF2	down			DKC1	up
	GAD1	up										Pedf	up		Fin15	down			COL1A2	up						Sdc2	up		Phf17	down			D17H6S56E-5	up		Fbxo12	down			LYZ	up		JUN	down			EIF5A2	up
	GPR64	up										Reg2	up		Gbp3	down			COL9A3	up						Sema5a	up		Ptger4	down			Dck	up		Fgf7	down			MAZ	up		KIAA1128	down			ENC1	up
	GPX2	up										Rfc4	up		Glp2	down			CPA3	up						Smc2	up		Ptgfr	down			Ddt	up		Fin15	down			MGC4504	up		MDH2	down			ETS2	up
	HSD17B2	up										Sdc4	up		Glp2	down			CRYAB	up						Tgfb2	up		Six4	down			Dnmt1	up		Flt1	down			MGC5370	up		MGC15419	down			ETV4	up
	ID3	up										Slc7a2	up		Gnpi	down			CRYM	up						Twist1	up		Sox5	down			Ecm1	up		Flt3	down			NEDD4L	up		MGC16028	down			FARSLA	up
	IFITM1	up										Sod1	up		Gsta4	down			CYP2J2	up						Vegfc	up		Sox9	down			Ect2	up		Fmr1	down			NFATC1	up		MGC16703	down			FLJ10774	up
	IHH	up										Tyms	up		H2-D1	down			DPT	up						Wnt11	up		Tinagl	down			F10	up		Foxn1	down			OXA1L	up		MLC1SA	down			FLJ20249	up
	IL1R1	up										Wisp2	up		H-2D4	down			EDN3	up						Zfp469	up		Tnfrsf11b	down			Fabp5	up		G6pt1	down			PBP	up		MRPL10	down			FLJ20315	up
	INDO	up										Zfpm2	up		H2-Q10	down			EDNRA	up									Uaca	down			Fbln2	up		Gif	down			PCNA	up		MRPL20	down			FLJ20425	up
	INHBB	up													Hmgcr	down			EGFL6	up													Fisp12	up		Gk-rs1	down			PLEKHJ1	up		MSN	down			FLJ23476	up
	IRS1	up													Hsd3b7	down			Ells1	up													Fv4	up		Gng4	down			PLXNB2	up		NANOS3	down			FOXQ1	up
	ITGA1	up													Hspc121-pending	down			ELN	up													Gadd45g	up		Gpr19	down			RDS	up		NAP1L1	down			GEMIN5	up
	KIAA0227	up													Idb4	down			EMP2	up													Gnas	up		Grin2a	down			RPL10A	up		NBS1	down			HEATR1	up
	KLK2	up													Idh1	down			ENPP2	up													Gnasxl	up		Gsta1	down			RPL29	up		NCBP2	down			HES6	up
	KLK3	up													Igfbp6	down			F10	up													Gnb3	up		Gsta4	down			RPL3	up		NGFRAP1	down			HIG2	up
	KRT5	up													Iigp-pending	down			FABP3	up													Gpld1	up		H2ls	down			RPL4	up		NMT2	down			HNRPDL	up
	LBC	up													Il1rl1	down			FABP7	up													Gro1	up		Hao1	down			RPL7A	up		NUCB2	down			HSPC111	up
	LGALS3	up													Irf7	down			FBLN1	up													Gstm1	up		Hdgfrp1	down			RPS9	up		PBX1	down			IMP4	up
	LMO2	up													Isgf3g	down			FBXO32	up													Gstm5	up		Hebp-pending	down			SHMT2	up		PDIR	down			KIAA0179	up
	MGB1	up													Itgb7	down			FHL1	up													Hells	up		Hemt1	down			SLC16A3	up		PEA15	down			KIAA0690	up
	MME	up													Kit1	down			FLJ12921	up													Hhex	up		Hey1	down			SLC39A13	up		PEX1	down			KIAA1068	up
	MMP2	up													Lbp	down			FMO1	up													Hmg4	up		His1a	down			SLC39A4	up		PGK1	down			KIAA1199	up
	MMP7	up													Lgals8	down			FRCP2	up													Hrmt1l2	up		Hpgd	down			STARD7	up		PHEX	down			LOC150223	up
	MSX2	up													Mda5-pending	down			GPM6B	up													Hs3st1	up		Iigp-pending	down			STMN2	up		PKM2	down			LOC285958	up
	MT1L	up													Mmp3	down			GSTT1	up													Idb1	up		Itm2	down			SULT1A3	up		PPFIBP1	down			LOC389362	up
	MUC6	up													Mrp/Plf	down			H11	up													Ifit3	up		Klra3	down			TPR	up		PPIA	down			LOC56902	up
	NMA	up													Nck2	down			H16733	up													Ifnab	up		Krtap8-1	down			TXN2	up		PPIB	down			MAC30	up
	PCCA	up													Nfe2l1	down			H17038	up													Igbp1b-pending	up		Ldh2	down			WBSCR14	up		PPY	down			MET	up
	PCSK6	up													Nr4a1	down			H17336	up													Igfbp7	up		Lgals6	down						RAB6A	down			METTL1	up
	PLS3	up													Pcdh7	down			H24359	up													Il2rg	up		Lhx9	down						RPS16	down			MGC13096	up
	PRSS11	up													Pcx	down			HIST1H1C	up													Kpna2	up		LOC57287	down						S100A11	down			MGC13170	up
	PTCH	up													Pkia	down			HIST2H2BE	up													Lbp	up		Ly116	down						S100A13	down			MGC2408	up
	QPCT	up													Plaur	down			HSA243396	up													Lccp	up		Mal	down						SLC26A8	down			MGC2574	up
	RCN1	up													Plf	down			HSA243396	up													Lmnb2	up		Map4k2	down						SOX4	down			MGC40397	up
	SAA1	up													Plf2	down			HSPB2	up													LOC56308	up		Mlt1	down						SRP14	down			MGC4677	up
	SEMA3C	up													Ppicap	down			IGFBP3	up													LOC56473	up		Mm.102136	down						STOML1	down			MKI67IP	up
	SERPINA1	up													Prkr	down			IGFBP5	up													LOC57423	up		Mm.24742	down						TAT	down			MRPL36	up
	SERPINA3	up													Ptgs1	down			IRX3	up													Ltb	up		Mm.27387	down						TNFRSF12A	down			MRPS12	up
	SERPINA5	up													Ptgs1	down			ITGB1BP2	up													Ly6e	up		Mm.46804	down						TPM2	down			MRPS26	up
	SFN	up													Ptgs2	down			ITM2A	up													Ly75	up		Mm.56983	down						TPM3	down			MRPS30	up
	SLC1A5	up													Q8/9d	down			KIAA1913	up													Mcmd4	up		Mm.57015	down						TUBA1	down			MTVR1	up
	SLC26A2	up													Ramp3	down			LM07	up													Mcmd6	up		Mm.57071	down						TUBA2	down			MYBBP1A	up
	SLC6A2	up													Siat7f	down			LOC115286	up													Mcpt7	up		Mm.57206	down						WARS	down			MYC	up
	SPAG11	up													Spin	down			LOC221143	up													Mki67	up		Mm.8655	down						YWHAB	down			NLE1	up
	TM4SF3	up													Sprr1b	down			LOC51760	up													Mm.143837	up		Mmp13	down										NOB1P	up
	TOB2	up													Sps2	down			LOC92346	up													Mm.143844	up		Mmp24	down										NOC3L	up
	TRD	up													Stc	down			MATN2	up													Mm.27481	up		Mup2	down										NOL1	up
	TSC22	up													Tera-pending	down			MB	up													Mmp14	up		Nab1	down										NOL5A	up
	UGCG	up													Tgfbr1	down			MBNL1	up													Nfat5	up		Ndr1	down										NOLA1	up
	X123	up													Tgoln2	down			MEG3	up													Nfkb2	up		Nrk	down										NS	up
															Thbd	down			MGC23937	up													Nit1	up		Nsk2	down										NXT1	up
															Thbd	down			MGC2628	up													Nmt2	up		Oprm	down										ODC1	up
															Trfr	down			MGC2744	up													Nrp	up		Orc2	down										PDCD11	up
															Usp18	down			MLC1SA	up													Nsg2	up		Ors6	down										PEO1	up
															Usp22	down			MYH1	up													Nttp1	up		Otm	down										PHLDA1	up
															Vegfa	down			MYL2	up													Oda8	up		Pgk1	down										PMSCL1	up
															Wsb1	down			MYL3	up													Pcna	up		Pkcb	down										POLR1B	up
															Ywhag	down			N30117	up													Pdgfb	up		Ppard	down										POLR1C	up
															Zfp36l2	down			N31901	up													Pepf	up		Prbs-pending	down										POLR1D	up
																			N73916	up													Per	up		Prdc-pending	down										PPAN	up
																			NDUFB6	up													Phgdh	up		Prlpm	down										PPIL1	up
																			NEO1	up													Planh1	up		Pter	down										PSF1	up
																			NNAT	up													Pold2	up		Pts	down										RAB9P40	up
																			NOPE	up													Prim1	up		Rab33a	down										RFP	up
																			NRAP	up													Ptpn21	up		Rsdr1-pending	down										RHEB	up
																			NRN1	up													Racgap1	up		Scg2	down										RNU3IP2	up
																			P29	up													Rbbp7	up		Scya20	down										RRP41	up
																			P37NB	up													Rdx	up		Sema3b	down										SCD	up
																			PGAM2	up													Rnase4	up		Sema5a	down										SDCCAG16	up
																			PITX2	up													Robo1	up		Slc12a1	down										SF3A2	up
																			PRDC	up													Rrm2	up		Slc21a6	down										SLC19A1	up
																			PRKCQ	up													Rsu1	up		Slc27a2	down										SLC29A2	up
																			R25665	up													S100a10	up		Slc30a1	down										SLC39A10	up
																			RAB9B	up													Saa4	up		Spam	down										SLC3A2	up
																			RIS1	up													Sall2	up		Spi1-1	down										SLC7A5	up
																			SC4MOL	up													Scya2	up		Spi1-2	down										SORD	up
																			SEMA6C	up													Scyb15	up		Spi1-3	down										SOX4	up
																			SGCA	up													Sgk	up		Spi1-4	down										SOX9	up
																			SLC25A1	up													Sgkl	up		Spi1-5	down										SRM	up
																			SMPX	up													Shcbp1	up		Spi1-6	down										TEAD4	up
																			SPARCL1	up													Sid470p	up		Sprr1a	down										TERE1	up
																			SRPX	up													Siva-pending	up		Spt1	down										TGIF	up
																			STE	up													Spi15	up		SULT-N	down										TM4SF9	up
																			STS	up													Spi6	up		Tcl1	down										TREX2	up
																			T40668	up													Spp1	up		Tgfbr2	down										TRMT1	up
																			T57920	up													Stk6	up		Tgm3	down										WDR12	up
																			TBX15	up													Stxbp1	up		Thra	down										WDR3	up
																			TM4SF2	up													Tgfb1	up		Tlr5	down										WDR74	up
																			TNNI1	up													Tgm2	up		Tnfaip2	down										WDR77	up
																			TNNI2	up													Tmprss2	up		Tnfrsf1b	down										XPOT	up
																			TNNT2	up													Tnni1	up		Tollip-pending	down										YAP1	up
																			TPM1	up													Tnp1	up		Ttr	down										ZNF259	up
																			W02677	up													Top2a	up		Ugcg	down										ZNF511	up
																			WIF1	up													Tuba1	up		Ugt1a1	down										ZNF593	up
																			ZDHHC2	up													Tuba2	up		Vcam1	down										ZNF703	up
																			ZNF207	up													Tuba8	up		Vdup1-pending	down
																																	Utg	up		Vnn1	down
																																	Xap89	up		Zfp96	down
[truncated: 36 more columns]

## Sheet: 270 WTG up
	our study					Schwartz et al 2003					Jackson et al 2005					Ziegler et al 2005					Zirn et al 2006					Chen et al 2007					Labbé et al 2007					Lee et al 2007					Van der Flier et al 2007				Van der Flier et al 2007				Van der Flier et al 2007
			triple-negative breast cancer cell lines				human tumors					mouse mesenchymal cell line					mouse mammary epithelial cell line					human tumors					mouse fibroblast cell line					normal murine mammary gland epithelial cells					human hepatoma cell lines					human tumors				human tumors
	Gene symbol		HCC38 or MDA-MB-468 cells			Gene symbol	ovarian endometrioid adenocarcinomas	in our study			Gene symbol	C3H10T1/2 cells	in our study			Gene symbol	C57MG cells	in our study			Gene symbol	Wilms tumors	in our study			Gene symbol	NIH3T3 cells	in our study			Gene symbol	NMuMG cells	in our study			Gene symbol	Hep3B, PLC/PRF/5, HepG2, SNU-182, SNU-354, SNU-368, SNU-387, SNU-449 and SNU-475 cells	in our study			Gene symbol	colorectal adenomas and in carcinomas	in our study		Gene symbol	only in colorectal adenomas	in our study		Gene symbol
	ABTB2		up			AIM1	up	-			Ahr	up	+			Actb	up	-			AA013244	up	-			Ahr	up	+			Actb	up	-			ADCY2	up	-			AURKB	up	-		AMSH-LP	up	-		AMPD2
	ACTBL2		up			ALDH1	up	-			Atf5	up	-			Ccl2	up	-			AA041482	up	-			Alcam	up	-			Adcy7	up	-			AOAH	up	-			BYSL	up	-		APEX1	up	-		BAG2
	AEN		up			ALDH10	up	-			Axin2	up	+			Ccl7	up	-			AA056013	up	-			Alcam	up	-			Add3	up	-			BPAG1	up	-			C12orf14	up	-		ARID5B	up	-		C20orf82
	AHR		up			APOD	up	-			Cab140	up	-			Cebpd	up	-			AA176491	up	-			Aspm	up	-			Ahr	up	+			C9orf59	up	-			C16orf35	up	-		ASCL2	up	-		CBX2
	AKAP12		up			ARL4	up	-			Ccnd2	up	-			Ces1	up	-			AA404293	up	-			CCN1 (Cyr61)	up	-			Alcam	up	-			C9orf80	up	-			C1orf33	up	-		AXIN2	up	+		CKLFSF7
	ANKRD1		up			BCL2	up	-			Cyr61	up	-			Col1a1	up	-			AA504891	up	-			CCN2 (Ctgf)	up	-			Aldh1a2	up	-			CENTG2	up	-			C20orf64	up	-		C11orf5	up	-		CXCL5
	ANKRD32		up			BMP4	up	+			Gja1	up	-			Col8a1	up	-			ACTG2	up	-			CCN4 (Wisp1)	up	-			Alrp	up	-			CLASP1	up	-			CAD	up	-		C18orf9	up	-		DKFZp434L142
	AP1S3		up			CCND1	up	+			Hes1	up	-			Cxcl5	up	-			ADRA2A	up	-			CCN5 (Wisp2)	up	-			Axin2	up	+			COL2A1	up	-			CD320	up	-		C20orf19	up	-		DOCK4
	APBB2		up			CD44	up	-			Igfbp2	up	-			Egr1	up	+			AKR1C1	up	-			Clip1	up	-			Bag1	up	-			COX10	up	-			CD44	up	-		CGI-115	up	-		FLJ12671
	APCDD1		up			CEACAM1	up	-			Nkd2	up	-			Fabp5	up	-			AL117562	up	-			Crebbp	up	-			Bex3	up	-			CTSB	up	-			CDC25A	up	+		CGI-37	up	-		FLJ12683
	ARHGEF26		up			CNN2	up	-			Odz3	up	-			Fas	up	+			AL137588	up	-			Edn1	up	-			C6	up	-			CXCL5	up	-			CDCA7	up	-		DHX33	up	-		FLJ20508
	ARL4C		up			CRAT	up	-			Omd	up	-			Fdps	up	-			ALDH1A1	up	-			Esco1	up	-			Car2	up	-			CYP2E1	up	-			CDK4	up	-		EPHB2	up	-		GLS2
	AXIN2		up			CST4	up	-			Pbx3	up	-			Fdps	up	-			AMPD1	up	-			Ets2	up	-			Cav	up	-			DCXR	up	-			CDKN3	up	-		EPHB3	up	-		GPR172A
	B3GNT2		up			CTNNA2	up	-			Raly	up	-			Fos	up	-			APCDD1	up	+			Fhod3	up	-			Cav3	up	-			EFNB1	up	-			CDT1	up	-		FLJ11848	up	-		HIRA
	B4GALT5		up			CTNND2	up	-			Sema3a	up	+			Gnb1	up	-			BCMP1	up	-			Fmnl2	up	-			Ccna2	up	-			FASN	up	-			CGI-96	up	-		FLJ20366	up	-		HOXA11
	BCL9		up			CYP24A1	up	+			Tagln	up	-			Homer3	up	-			BIN1	up	-			Fzd7	up	+			Ccnb1-rs1	up	-			FLJ20200	up	-			CIRH1A	up	-		FUT4	up	-		ITGB4BP
	BCOR		up			DBH	up	-			Tgfb3	up	+			Il1rn	up	-			C1orf17	up	-			Gadd45g	up	+			Ccnb2	up	-			FUT8	up	+			CLDN2	up	-		GEMIN4	up	-		LEF1
	BEND3		up			DDX17	up	-			Thbs1	up	-			Il6	up	-			C6orf37	up	-			Itga8	up	-			Ccnd1	up	+			GCDH	up	-			COG8	up	-		GEMIN6	up	-		LIMS1
	BHLHE40		up			DEFA5	up	-			Twist	up	-			Kdelr2	up	-			C6orf37	up	-			Klf5	up	+			Cd24a	up	-			GNAZ	up	-			CRTAP	up	-		GPR49	up	-		LOC388796
	BMP4		up			DIO2	up	-			Unc5h2	up	-			Lcn2	up	-			CACNB1	up	-			Lmo7	up	-			Cdc2a	up	-			HOMER2	up	-			CTPS	up	-		GPX2	up	-		LOC56931
	BMP7		up			DPEP1	up	-			Wisp1	up	-			Mtap6	up	-			CACNG1	up	-			Myo10	up	-			Cebpd	up	-			HSPC051	up	-			DCUN1D5	up	-		HNRPA0	up	-		MAT2A
	BNC1		up			ECM1	up	-								Mvk	up	-			CAPN6	up	-			Plec1	up	-			Chit5	up	-			HSPC132	up	-			DDX10	up	-		HSA9761	up	-		NELF
	BOC		up			EDN3	up	-								Myh9	up	-			CASQ2	up	-			Prickle2	up	-			Cktsf1b1	up	-			ID2B	up	-			DDX20	up	-		HSPC242	up	-		POLRMT
	C10orf114		up			EPHB3	up	-								Nfkbia	up	-			CDC20	up	-			Rhou	up	-			Cpe	up	-			IGSF4	up	-			DDX21	up	-		ID3	up	-		PPIF
	C10orf2		up			F13A1	up	-								Npm3	up	-			CKMT2	up	-			Rock1	up	-			Ctsc	up	-			KHSRP	up	-			DDX56	up	-		IL20RA	up	-		RBM12
	C13orf15	RGCC	up			FGF9	up	+								Osf2	up	-			COL15A1	up	-			Rsn	up	-			Cyr61	up	-			KIAA0998	up	-			DKC1	up	-		JAG1	up	-		SCLY
	C13orf18	KIAA0226L	up			GAD1	up	-								Pedf	up	-			COL1A2	up	-			Sdc2	up	-			D17H6S56E-5	up	-			LYZ	up	-			EIF5A2	up	-		JTV1	up	-		SFRS7
	C13orf33	MEDAG	up			GPR64	up	-								Reg2	up	-			COL9A3	up	-			Sema5a	up	-			Dck	up	-			MAZ	up	-			ENC1	up	-		KCNE3	up	-		SLC19A2
	C14orf147	SPTSSA	up			GPX2	up	-								Rfc4	up	-			CPA3	up	-			Smc2	up	-			Ddt	up	-			MGC4504	up	-			ETS2	up	-		LOC139886	up	-		SLC1A5
	C15orf62		up			HSD17B2	up	-								Sdc4	up	-			CRYAB	up	-			Tgfb2	up	-			Dnmt1	up	-			MGC5370	up	-			ETV4	up	-		LOC205251	up	-		SLC25A19
	C17orf96		up			ID3	up	-								Slc7a2	up	+			CRYM	up	-			Twist1	up	-			Ecm1	up	-			NEDD4L	up	-			FARSLA	up	-		METTL2	up	-		TIMM10
	C1orf109		up			IFITM1	up	-								Sod1	up	-			CYP2J2	up	-			Vegfc	up	-			Ect2	up	-			NFATC1	up	-			FLJ10774	up	-		MGC16824	up	-		TPST2
	C1orf135	AUNIP	up			IHH	up	-								Tyms	up	-			DPT	up	-			Wnt11	up	+			F10	up	-			OXA1L	up	-			FLJ20249	up	-		MRPL12	up	-		UMPK
	C21orf63	EVA1C	up			IL1R1	up	-								Wisp2	up	-			EDN3	up	-			Zfp469	up	-			Fabp5	up	-			PBP	up	-			FLJ20315	up	-		MRPL15	up	-		ZIC2
	C2orf54		up			INDO	up	-								Zfpm2	up	-			EDNRA	up	-								Fbln2	up	-			PCNA	up	-			FLJ20425	up	-		MYB	up	+		ZNF275
	C4orf31	NDNF	up			INHBB	up	-													EGFL6	up	-								Fisp12	up	-			PLEKHJ1	up	-			FLJ23476	up	-		NSE1	up	-		ZNF503
	C7orf46	FAM221A	up			IRS1	up	+													Ells1	up	-								Fv4	up	-			PLXNB2	up	-			FOXQ1	up	-		PIGW	up	-
	C7orf68	HILPDA	up			ITGA1	up	-													ELN	up	-								Gadd45g	up	+			RDS	up	-			GEMIN5	up	-		PTMA	up	-
	CA12		up			KIAA0227	up	-													EMP2	up	-								Gnas	up	-			RPL10A	up	-			HEATR1	up	-		RHOBTB3	up	-
	CABLES1		up			KLK2	up	-													ENPP2	up	-								Gnasxl	up	-			RPL29	up	-			HES6	up	-		RPC62	up	-
	CACNB2		up			KLK3	up	-													F10	up	-								Gnb3	up	-			RPL3	up	-			HIG2	up	-		SKB1	up	-
	CCDC138		up			KRT5	up	-													FABP3	up	-								Gpld1	up	-			RPL4	up	-			HNRPDL	up	-		SLC5A1	up	-
	CCDC46	CEP112	up			LBC	up	-													FABP7	up	-								Gro1	up	-			RPL7A	up	-			HSPC111	up	-		SRPRB	up	-
	CCND1		up			LGALS3	up	-													FBLN1	up	-								Gstm1	up	-			RPS9	up	-			IMP4	up	-		TBX3	up	-
	CCNE2		up			LMO2	up	-													FBXO32	up	-								Gstm5	up	-			SHMT2	up	-			KIAA0179	up	-		TDGF1	up	-
	CDC25A		up			MGB1	up	-													FHL1	up	-								Hells	up	-			SLC16A3	up	-			KIAA0690	up	-		TFB2M	up	-
	CDC6		up			MME	up	-													FLJ12921	up	-								Hhex	up	-			SLC39A13	up	-			KIAA1068	up	-		UCC1	up	-
	CDH11		up			MMP2	up	-													FMO1	up	-								Hmg4	up	-			SLC39A4	up	-			KIAA1199	up	+		ZNF278	up	-
	CDK5R1		up			MMP7	up	-													FRCP2	up	-								Hrmt1l2	up	-			STARD7	up	-			LOC150223	up	-		ZNF339	up	-
	CH25H		up			MSX2	up	+													GPM6B	up	-								Hs3st1	up	+			STMN2	up	-			LOC285958	up	-		ZNRD1	up	-
	CHSY3		up			MT1L	up	-													GSTT1	up	-								Idb1	up	-			SULT1A3	up	-			LOC389362	up	-		ZNRF3	up	+
	CLDN10		up			MUC6	up	-													H11	up	-								Ifit3	up	-			TPR	up	-			LOC56902	up	-
	CLDN11		up			NMA	up	-													H16733	up	-								Ifnab	up	-			TXN2	up	-			MAC30	up	-
	CMTM8		up			PCCA	up	-													H17038	up	-								Igbp1b-pending	up	-			WBSCR14	up	-			MET	up	+
	CRISPLD1		up			PCSK6	up	+													H17336	up	-								Igfbp7	up	-								METTL1	up	-
	CXADR		up			PLS3	up	-													H24359	up	-								Il2rg	up	-								MGC13096	up	-
	CXCL1		up			PRSS11	up	-													HIST1H1C	up	-								Kpna2	up	-								MGC13170	up	-
	CXCL6		up			PTCH	up	-													HIST2H2BE	up	-								Lbp	up	-								MGC2408	up	-
	CYP24A1		up			QPCT	up	-													HSA243396	up	-								Lccp	up	-								MGC2574	up	-
	CYP2S1		up			RCN1	up	-													HSA243396	up	-								Lmnb2	up	-								MGC40397	up	-
	DDIT4L		up			SAA1	up	-													HSPB2	up	-								LOC56308	up	-								MGC4677	up	-
	DEPDC7		up			SEMA3C	up	+													IGFBP3	up	-								LOC56473	up	-								MKI67IP	up	-
	DLX5		up			SERPINA1	up	-													IGFBP5	up	-								LOC57423	up	-								MRPL36	up	-
	DRD1		up			SERPINA3	up	-													IRX3	up	-								Ltb	up	-								MRPS12	up	-
	DUSP4		up			SERPINA5	up	-													ITGB1BP2	up	-								Ly6e	up	-								MRPS26	up	-
	EDAR		up			SFN	up	+													ITM2A	up	-								Ly75	up	-								MRPS30	up	-
	EFNB2		up			SLC1A5	up	-													KIAA1913	up	-								Mcmd4	up	-								MTVR1	up	-
	EGR1		up			SLC26A2	up	-													LM07	up	-								Mcmd6	up	-								MYBBP1A	up	-
	ELAC1		up			SLC6A2	up	-													LOC115286	up	-								Mcpt7	up	-								MYC	up	-
	ELF5		up			SPAG11	up	-													LOC221143	up	-								Mki67	up	-								NLE1	up	-
	EPGN		up			TM4SF3	up	-													LOC51760	up	-								Mm.143837	up	-								NOB1P	up	-
	F2RL1		up			TOB2	up	-													LOC92346	up	-								Mm.143844	up	-								NOC3L	up	-
	FAM107B		up			TRD	up	-													MATN2	up	-								Mm.27481	up	-								NOL1	up	-
	FAM110B		up			TSC22	up	-													MB	up	-								Mmp14	up	-								NOL5A	up	-
	FAM123B	AMER1	up			UGCG	up	-													MBNL1	up	-								Nfat5	up	-								NOLA1	up	-
	FAM171B		up			X123	up	-													MEG3	up	-								Nfkb2	up	-								NS	up	-
	FAM198B		up																		MGC23937	up	-								Nit1	up	-								NXT1	up	-
	FAS		up																		MGC2628	up	-								Nmt2	up	-								ODC1	up	-
	FGF9		up																		MGC2744	up	-								Nrp	up	-								PDCD11	up	-
	FHL2		up																		MLC1SA	up	-								Nsg2	up	-								PEO1	up	-
	FLRT2		up																		MYH1	up	-								Nttp1	up	-								PHLDA1	up	+
	FRMD5		up																		MYL2	up	-								Oda8	up	-								PMSCL1	up	-
	FST		up																		MYL3	up	-								Pcna	up	-								POLR1B	up	-
	FUT8		up																		N30117	up	-								Pdgfb	up	-								POLR1C	up	-
	FZD10		up																		N31901	up	-								Pepf	up	-								POLR1D	up	-
	FZD7		up																		N73916	up	-								Per	up	-								PPAN	up	-
	GADD45G		up																		NDUFB6	up	-								Phgdh	up	-								PPIL1	up	-
	GATSL3		up																		NEO1	up	-								Planh1	up	-								PSF1	up	-
	GDF15		up																		NNAT	up	-								Pold2	up	-								RAB9P40	up	-
	GJB2		up																		NOPE	up	-								Prim1	up	-								RFP	up	-
	GJB6		up																		NRAP	up	-								Ptpn21	up	-								RHEB	up	-
	GLIS3		up																		NRN1	up	-								Racgap1	up	-								RNU3IP2	up	-
	GPR125		up																		P29	up	-								Rbbp7	up	-								RRP41	up	-
	GPR137C		up																		P37NB	up	-								Rdx	up	-								SCD	up	-
	GPR157		up																		PGAM2	up	-								Rnase4	up	-								SDCCAG16	up	-
	GRHL3		up																		PITX2	up	-								Robo1	up	-								SF3A2	up	-
	GRPR		up																		PRDC	up	-								Rrm2	up	-								SLC19A1	up	-
	GUCY1A3		up																		PRKCQ	up	-								Rsu1	up	-								SLC29A2	up	-
	HAS2		up																		R25665	up	-								S100a10	up	-								SLC39A10	up	+
	HHIP		up																		RAB9B	up	-								Saa4	up	-								SLC3A2	up	-
	HS3ST1		up																		RIS1	up	-								Sall2	up	-								SLC7A5	up	-
	IGFL4		up																		SC4MOL	up	-								Scya2	up	-								SORD	up	-
	IRS1		up																		SEMA6C	up	-								Scyb15	up	-								SOX4	up	+
	IRX1		up																		SGCA	up	-								Sgk	up	-								SOX9	up	-
	ISLR2		up																		SLC25A1	up	-								Sgkl	up	-								SRM	up	-
	IVNS1ABP		up																		SMPX	up	-								Shcbp1	up	-								TEAD4	up	-
	KCNB1		up																		SPARCL1	up	-								Sid470p	up	-								TERE1	up	-
	KIAA0802	SOGA2	up																		SRPX	up	-								Siva-pending	up	-								TGIF	up	-
	KIAA1199		up																		STE	up	-								Spi15	up	-								TM4SF9	up	-
	KIF26B		up																		STS	up	-								Spi6	up	-								TREX2	up	-
	KITLG		up																		T40668	up	-								Spp1	up	-								TRMT1	up	-
	KLF4		up																		T57920	up	-								Stk6	up	-								WDR12	up	-
	KLF5		up																		TBX15	up	-								Stxbp1	up	-								WDR3	up	-
	KLHDC5	KLHL42	up																		TM4SF2	up	-								Tgfb1	up	-								WDR74	up	-
	KLHL2		up																		TNNI1	up	-								Tgm2	up	-								WDR77	up	-
	KLHL4		up																		TNNI2	up	-								Tmprss2	up	-								XPOT	up	-
	KRT23		up																		TNNT2	up	-								Tnni1	up	-								YAP1	up	-
	KRTAP1-5		up																		TPM1	up	-								Tnp1	up	-								ZNF259	up	-
	KRTAP17-1		up																		W02677	up	-								Top2a	up	-								ZNF511	up	-
	KRTAP3-1		up																		WIF1	up	-								Tuba1	up	-								ZNF593	up	-
	L3MBTL3		up																		ZDHHC2	up	-								Tuba2	up	-								ZNF703	up	+
	LBH		up																		ZNF207	up	-								Tuba8	up	-
	LEF1		up																												Utg	up	-
	LGR6		up																												Xap89	up	-
	LIF		up
	LIPG		up
	LOC338797		up
	LOC730755	KRTAP2-3	up
	LONRF3		up
	LPAR1		up
	LPAR6		up
	LRRN1		up
	LRRN4		up
	LSP1		up
	LTBP1		up
	MAFB		up
	MALT1		up
	MAMDC2		up
	MAN1A1		up
	MAP2		up
	MET		up
	METTL8		up
	MFSD2A		up
	MGAT5		up
	MIR17HG		up
	MRGPRD		up
	MRM1		up
	MSX2		up
	MTUS1		up
	MYB		up
	NAV3		up
	NCKAP5		up
	NEDD9		up
	NFE2		up
	NFIA		up
	NHS		up
	NHSL1		up
	NKD1		up
	NOG		up
	NOP16		up
	NOTUM		up
	NPY2R		up
	NR2F1		up
	NRIP1		up
	OTX1		up
	PALMD		up
	PAPPA		up
	PAQR8		up
	PARM1		up
	PAX6		up
	PCSK6		up
	PDE4D		up
	PDZRN3		up
	PGM2L1		up
	PHLDA1		up
	PHLDB2		up
	PIK3C2B		up
	PKDCC		up
	PKP2		up
	PLCB1		up
	PLCG2		up
	PLEKHH2		up
	PLEKHO1		up
	PMAIP1		up
	PNO1		up
	POMZP3		up
	PPARD		up
	PPFIBP1		up
	PRKAA2		up
	PRKCH		up
	PRRX1		up
	PSTPIP2		up
	PTGER2		up
	RAP2B		up
	RASSF8		up
	RGS4		up
	RIBC2		up
	RNF125		up
	RNF152		up
	RNF43		up
	ROR1		up
	RRS1		up
	RUNX3		up
	SCARA3		up
	SEMA3A		up
	SEMA3C		up
	SEMA3D		up
	SEMA6A		up
	SERINC5		up
	SETBP1		up
	SFN		up
	SGPL1		up
	SGPP2		up
	SH3BP4		up
	SH3RF2		up
	SHC4		up
	SHISA2		up
	SIPA1L2		up
	SLC16A9		up
	SLC19A2		up
	SLC25A19		up
	SLC25A30		up
	SLC27A2		up
	SLC2A3		up
	SLC39A10		up
	SLC39A8		up
	SLC7A2		up
	SLC9A2		up
	SLCO2A1		up
	SMAD1		up
	SMAD7		up
	SNCAIP		up
	SNTB1		up
	SOSTDC1		up
	SOX4		up
	ST6GAL1		up
	ST8SIA4		up
	SYTL5		up
	TAF1A		up
	TAGLN3		up
	TBC1D30		up
	TBC1D9		up
	TCF7		up
	TCP11L1		up
	TFAP2C		up
	TFAP4		up
	TFPI2		up
	TGFB3		up
	TGIF1		up
	TLE3		up
	TLL1		up
	TMEM64		up
	TNFAIP8		up
	TNFRSF19		up
	TNS4		up
	TOM1L2		up
	TRIM48		up
	TSHZ1		up
	URB1		up
	VSNL1		up
	WNT11		up
	XKRX		up
	ZCCHC12		up
	ZEB1		up
	ZEB2		up
	ZFX		up
	ZNF703		up
	ZNF704		up
	ZNF730		up
	ZNRF3		up
			125 found in other studies
[truncated: 29 more columns]

## Sheet: 178 WTG down
	our study					Jackson et al 2005					Ziegler et al 2005					Zirn et al 2006					Chen et al 2007					Labbé et al 2007					Lee et al 2007					Railo et al 2009				Railo et al 2009					Baljinnyam et al 2012
			triple-negative breast cancer cell lines				mouse mesenchymal cell line					mouse mammary epithelial cell line					human tumors					mouse fibroblast cell line					normal murine mammary gland epithelial cells					human hepatoma cell lines					mouse fibroblast cell line				rat pheochromocytoma cell line					mouse mammary epithelial cell line
	Gene symbol		HCC38 or MDA-MB-468 cells			Gene symbol	C3H10T1/2 cells	in our study			Gene symbol	C57MG cells	in our study			Gene symbol	Wilms tumors	in our study			Gene symbol	NIH3T3 cells	in our study			Gene symbol	NMuMG cells	in our study			Gene symbol	Hep3B, PLC/PRF/5, HepG2, SNU-182, SNU-354, SNU-368, SNU-387, SNU-449 and SNU-475 cells	in our study			Gene symbol	NIH3T3 cells	in our study		Gene symbol	PC12 cells	in our study			Gene symbol	C57MG cells	in our study
	ACR		down			Angptl4	down	-			Abca1	down	-			AA400047	down	-			Adamts1	down	-			Abcc9	down	-			ANXA2	down	-			Angpl4	down	-		Ang-2	down	-			Angpt1	down	+
	ADAMTS3		down			C3	down	-			Abca1	down	-			ARPC2	down	-			Adamts5	down	-			Ass1	down	-			APOA1BP	down	-			Casp12	down	-		Chrnb4	down	-			Angptl4	down	-
	ADORA2A		down			Calml4	down	-			Adam12	down	-			CCL18	down	-			Adamts6	down	-			B3galt1	down	-			ARHC	down	-			Cebpd	down	-		Hsd11b1	down	-			C3	down	-
	ANGPT1		down			Clu	down	-			Adar	down	-			CCL4	down	-			Agtr2	down	-			Bex2	down	-			ARHGEF10	down	-			Cited2	down	+		Isg15	down	-			CCL5	down	-
	ARHGAP28		down			Cspg2	down	-			Agt	down	-			CDH2	down	-			Amigo2	down	-			C3ar1	down	-			ARPC1A	down	-			Ddef1	down	-		Mmp3	down	-			CCL7	down	-
	ARMCX1		down			Cxcl16	down	-			Aldh3a1	down	-			CTSB	down	-			Angptl4	down	-			Casp7	down	-			BC-2	down	-			Dkk2	down	-		Pcdha11	down	-			Hp	down	-
	B3GALT2		down			Expi	down	-			Ank	down	-			KLK6	down	-			AW551984	down	-			Cbln3	down	-			BCAS2	down	-			Egr1	down	-		Zfp128	down	-			IRF7	down	-
	B3GNT7		down			Igf1	down	-			Areg	down	-			MGC29643	down	-			Calcrl	down	-			Cd14	down	-			BSCL2	down	-			Etv1	down	-							Klf15	down	-
	BAHCC1		down			Lpl	down	-			Bpgmut	down	-			N92646	down	-			Casp12	down	-			Cd33	down	-			C12orf4	down	-			FGF7	down	-							Lcn2	down	-
	BARX2		down			Meg3	down	-			C1qr1	down	-			PAX8	down	-			Casp12	down	-			Cdh11	down	-			CCT4	down	-			ID2	down	-							Saa3	down	-
	BDKRB2		down			Mme	down	-			Cd14	down	-			PLA2G7	down	-			Cebpd	down	-			Cfc1	down	-			CCT6A	down	-			Ogt	down	-							Smoc1	down	-
	BHLHE41		down			Ppap2b	down	-			Cd44	down	-			SNCA	down	-			Cxcr7	down	-			Chek1	down	-			CHD9	down	-			Pdgfra	down	+							Sox9	down	-
	BMF		down			Pparg	down	-			Cdkn1a	down	-			TREM2	down	-			Ebf1	down	-			Chi3l3	down	-			DAXX	down	-			PLA2G7	down	-							STAT1	down	-
	BMP2		down			Ptn	down	-			Clecsf8	down	-			ZD52F10	down	-			Ebf3	down	-			Chrna7	down	-			DDB2	down	-			Plf	down	-
	C10orf81	PLEKHS1	down			S3-12-pending	down	-			Cntn1	down	-								EP4	down	-			Cnr2	down	-			DKFZP564B147	down	-			Ppap2b	down	-
	C11orf92	COLCA1	down			Sfrp2	down	-			Crabp2	down	-								Etv1	down	-			Crnr4	down	-			DNAJA3	down	-			Ptger4	down	-
	C14orf128	ARHGAP5-AS1	down			Slpi	down	-			Csf2rb1	down	-								Gpr149	down	-			Cyp2j6	down	-			ELF3	down	+			Ptgfr	down	+
	C1QTNF8		down			Tcf3	down	-			Csprs	down	-								Grpr	down	-			Cyp3a13	down	-			FEN1	down	-			Rgmb	down	-
	C21orf34	LINC00478	down			Vdr	down	-			Csprs	down	-								Hgf	down	-			Cyp4a12	down	-			FKSG44	down	-			Six1	down	-
	C21orf93	LINC00315	down								Ctgf	down	-								Hlf	down	-			D0Kist6	down	-			FLJ10276	down	-			Slpi	down	-
	C5orf4	FAXDC2	down								Cugbp1	down	-								HPDR	down	-			Dct	down	-			FOXE1	down	-			Sox9	down	-
	C5orf41	CREBRF	down								Ddx46	down	-								Kitl	down	-			Dgat	down	-			GABPB2	down	-			Spry4	down	-
	C8orf85	AARD	down								Dio2	down	+								Maf	down	-			Dlad-pending	down	-			GALNT1	down	-			Tgfbr3	down	-
	CA2		down								Dusp6	down	-								Mmp12	down	-			Emp1	down	-			HAX1	down	-			Tle2	down	-
	CELF5		down								Efnb2	down	-								Nr1i1	down	-			Erbb3	down	-			IER3	down	-			Trib2	down	-
	CHST9		down								Ets1	down	+								Phex	down	-			Ezh1	down	-			ILF2	down	-			Vip	down	-
	CITED2		down								Fin15	down	-								Phf17	down	-			Fbxo12	down	-			JUN	down	-
	CLDN4		down								Gbp3	down	-								Ptger4	down	-			Fgf7	down	-			KIAA1128	down	-
	CLDN8		down								Glp2	down	-								Ptgfr	down	+			Fin15	down	-			MDH2	down	-
	CSF1		down								Glp2	down	-								Six4	down	-			Flt1	down	-			MGC15419	down	-
	CYP26A1		down								Gnpi	down	-								Sox5	down	-			Flt3	down	-			MGC16028	down	-
	CYP26B1		down								Gsta4	down	-								Sox9	down	-			Fmr1	down	-			MGC16703	down	-
	CYYR1		down								H2-D1	down	-								Tinagl	down	-			Foxn1	down	-			MLC1SA	down	-
	DAPK1		down								H-2D4	down	-								Tnfrsf11b	down	-			G6pt1	down	-			MRPL10	down	-
	DBP		down								H2-Q10	down	-								Uaca	down	-			Gif	down	-			MRPL20	down	-
	DDIT4		down								Hmgcr	down	-													Gk-rs1	down	-			MSN	down	-
	DEGS2		down								Hsd3b7	down	-													Gng4	down	-			NANOS3	down	-
	DIO2		down								Hspc121-pending	down	-													Gpr19	down	-			NAP1L1	down	-
	DLX1		down								Idb4	down	-													Grin2a	down	-			NBS1	down	-
	DLX2		down								Idh1	down	-													Gsta1	down	-			NCBP2	down	-
	EDN2		down								Igfbp6	down	-													Gsta4	down	-			NGFRAP1	down	-
	ELF3		down								Iigp-pending	down	-													H2ls	down	-			NMT2	down	-
	ENTPD8		down								Il1rl1	down	-													Hao1	down	-			NUCB2	down	-
	EPB41L4A		down								Irf7	down	-													Hdgfrp1	down	-			PBX1	down	-
	EPHB3		down								Isgf3g	down	-													Hebp-pending	down	-			PDIR	down	-
	ETS1		down								Itgb7	down	-													Hemt1	down	-			PEA15	down	-
	EVI2B		down								Kit1	down	-													Hey1	down	-			PEX1	down	-
	FAM13A		down								Lbp	down	-													His1a	down	-			PGK1	down	-
	FAM150B		down								Lgals8	down	-													Hpgd	down	-			PHEX	down	-
	FAM49A		down								Mda5-pending	down	-													Iigp-pending	down	-			PKM2	down	-
	FAT4		down								Mmp3	down	-													Itm2	down	-			PPFIBP1	down	-
	FBXO32		down								Mrp/Plf	down	-													Klra3	down	-			PPIA	down	-
	FGFR2		down								Nck2	down	-													Krtap8-1	down	-			PPIB	down	-
	FHL1		down								Nfe2l1	down	-													Ldh2	down	-			PPY	down	-
	FIGN		down								Nr4a1	down	-													Lgals6	down	-			RAB6A	down	-
	FITM1		down								Pcdh7	down	-													Lhx9	down	-			RPS16	down	-
	FOXI1		down								Pcx	down	-													LOC57287	down	-			S100A11	down	-
	FZD8		down								Pkia	down	-													Ly116	down	-			S100A13	down	-
	G0S2		down								Plaur	down	-													Mal	down	-			SLC26A8	down	-
	GABRE		down								Plf	down	-													Map4k2	down	-			SOX4	down	-
	GAS1		down								Plf2	down	-													Mlt1	down	-			SRP14	down	-
	GATA2		down								Ppicap	down	-													Mm.102136	down	-			STOML1	down	-
	GCNT1		down								Prkr	down	-													Mm.24742	down	-			TAT	down	-
	GEMIN8P4		down								Ptgs1	down	-													Mm.27387	down	-			TNFRSF12A	down	-
	GIPR		down								Ptgs1	down	-													Mm.46804	down	-			TPM2	down	-
	GLCCI1		down								Ptgs2	down	-													Mm.56983	down	-			TPM3	down	-
	GPR120	FFAR4	down								Q8/9d	down	-													Mm.57015	down	-			TUBA1	down	-
	GPR139		down								Ramp3	down	-													Mm.57071	down	-			TUBA2	down	-
	GPR21		down								Siat7f	down	-													Mm.57206	down	-			WARS	down	-
	GPR81	HCAR1	down								Spin	down	-													Mm.8655	down	-			YWHAB	down	-
	H2AFJ		down								Sprr1b	down	-													Mmp13	down	+
	HECW2		down								Sps2	down	-													Mmp24	down	-
	HLX		down								Stc	down	-													Mup2	down	-
	HOXC6		down								Tera-pending	down	-													Nab1	down	-
	HRCT1		down								Tgfbr1	down	-													Ndr1	down	-
	IGFBP5		down								Tgoln2	down	-													Nrk	down	-
	IGSF10		down								Thbd	down	-													Nsk2	down	-
	IL12A		down								Thbd	down	-													Oprm	down	-
	IL17RE		down								Trfr	down	-													Orc2	down	-
	IL7R		down								Usp18	down	-													Ors6	down	-
	INHBB		down								Usp22	down	-													Otm	down	-
	IRX3		down								Vegfa	down	+													Pgk1	down	-
	IRX5		down								Wsb1	down	-													Pkcb	down	-
	ITGB3		down								Ywhag	down	-													Ppard	down	-
	KCNK12		down								Zfp36l2	down	-													Prbs-pending	down	-
	KCNK2		down																							Prdc-pending	down	-
	KDR		down																							Prlpm	down	-
	KIAA1370	FAM214A	down																							Pter	down	-
	KLHL38		down																							Pts	down	-
	KMO		down																							Rab33a	down	-
	KRT16		down																							Rsdr1-pending	down	-
	LIPH		down																							Scg2	down	-
	LMCD1		down																							Scya20	down	-
	LMO3		down																							Sema3b	down	-
	LOC100128064		down																							Sema5a	down	-
	LOC146880		down																							Slc12a1	down	-
	LRRC8C		down																							Slc21a6	down	-
	LRRTM4		down																							Slc27a2	down	-
	MAB21L1		down																							Slc30a1	down	-
	MAP3K13		down																							Spam	down	-
	MESP2		down																							Spi1-1	down	-
	MIR224		down																							Spi1-2	down	-
	MMP13		down																							Spi1-3	down	-
	NKX1-2		down																							Spi1-4	down	-
	NPY1R		down																							Spi1-5	down	-
	NR3C2		down																							Spi1-6	down	-
	NRG4		down																							Sprr1a	down	-
	NTN4		down																							Spt1	down	-
	OLFM4		down																							SULT-N	down	-
	OPRK1		down																							Tcl1	down	-
	OPRL1		down																							Tgfbr2	down	-
	OR10G9		down																							Tgm3	down	-
	OR4M1		down																							Thra	down	-
	OXT		down																							Tlr5	down	-
	PCDH8		down																							Tnfaip2	down	+
	PDGFRA		down																							Tnfrsf1b	down	-
	PDGFRB		down																							Tollip-pending	down	-
	PELI2		down																							Ttr	down	-
	PEX11A		down																							Ugcg	down	-
	PIK3R3		down																							Ugt1a1	down	-
	PLCD4		down																							Vcam1	down	-
	PNRC1		down																							Vdup1-pending	down	-
	PPP1R3C		down																							Vnn1	down	-
	PRKCD		down																							Zfp96	down	-
	PTCHD1		down
	PTGFR		down
	PYY		down
	RAB9B		down
	RAGE	MOK	down
	RAP1GAP		down
	RARA		down
	RARB		down
	RASD2		down
	RASSF5		down
	RPS6KA5		down
	SCNN1G		down
	SEMA3E		down
	SEMA6D		down
	SIX2		down
	SLC15A2		down
	SLC25A27		down
	SLC26A2		down
	SLITRK5		down
	SNPH		down
	SORBS2		down
	SPDEF		down
	SPRNP1		down
	SPTLC3		down
	SRPX2		down
	SSBP2		down
	STARD13		down
	STC1		down
	STEAP4		down
	STON1		down
	TACR1		down
	TCP11L2		down
	TFCP2L1		down
	TLR1		down
	TLR3		down
	TNFAIP2		down
	TNFSF10		down
	TRBV5-1		down
	TSC22D3		down
	TSHZ2		down
	TXNIP		down
	UBXN10		down
	UST		down
	VASN		down
	VEGFA		down
	VEGFC		down
	VWDE		down
	WNT7B		down
	ZFP36L1		down
	ZMIZ1		down
	ZNF233		down
	ZNF385D		down
	ZNF772		down
	ZXDA		down

			46 found in other studies

























































































































































































































































































































































































































































































































































































































































































































































































































































































































































































































































































































































































































































































































































































































































































































































































































































































































































































































































































[truncated: 643 more rows]
[truncated: 12 more columns]

## Sheet: 30 WTG up 
	our study					Schwartz et al 2003					Jackson et al 2005					Ziegler et al 2005					Zirn et al 2006					Chen et al 2007					Labbé et al 2007					Lee et al 2007					Van der Flier et al 2007				Van der Flier et al 2007				Van der Flier et al 2007
			triple-negative breast cancer cell lines				human tumors					mouse mesenchymal cell line					mouse mammary epithelial cell line					human tumors					mouse fibroblast cell line					normal murine mammary gland epithelial cells					human hepatoma cell lines					human tumors				human tumors
	Gene symbol		HCC38 and MDA-MB-468 cells			Gene symbol	ovarian endometrioid adenocarcinomas	in our study			Gene symbol	C3H10T1/2 cells	in our study			Gene symbol	C57MG cells	in our study			Gene symbol	Wilms tumors	in our study			Gene symbol	NIH3T3 cells	in our study			Gene symbol	NMuMG cells	in our study			Gene symbol	Hep3B, PLC/PRF/5, HepG2, SNU-182, SNU-354, SNU-368, SNU-387, SNU-449 and SNU-475 cells	in our study			Gene symbol	colorectal adenomas and in carcinomas	in our study		Gene symbol	only in colorectal adenomas	in our study		Gene symbol
	APCDD1		up			AIM1	up	-			Ahr	up	-			Actb	up	-			AA013244	up	-			Ahr	up	-			Actb	up	-			ADCY2	up	-			AURKB	up	-		AMSH-LP	up	-		AMPD2
	AXIN2		up			ALDH1	up	-			Atf5	up	-			Ccl2	up	-			AA041482	up	-			Alcam	up	-			Adcy7	up	-			AOAH	up	-			BYSL	up	-		APEX1	up	-		BAG2
	B3GNT2		up			ALDH10	up	-			Axin2	up	+			Ccl7	up	-			AA056013	up	-			Alcam	up	-			Add3	up	-			BPAG1	up	-			C12orf14	up	-		ARID5B	up	-		C20orf82
	BMP4		up			APOD	up	-			Cab140	up	-			Cebpd	up	-			AA176491	up	-			Aspm	up	-			Ahr	up	-			C9orf59	up	-			C16orf35	up	-		ASCL2	up	-		CBX2
	BMP7		up			ARL4	up	-			Ccnd2	up	-			Ces1	up	-			AA404293	up	-			CCN1 (Cyr61)	up	-			Alcam	up	-			C9orf80	up	-			C1orf33	up	-		AXIN2	up	+		CKLFSF7
	C13orf15	RGCC	up			BCL2	up	-			Cyr61	up	-			Col1a1	up	-			AA504891	up	-			CCN2 (Ctgf)	up	-			Aldh1a2	up	-			CENTG2	up	-			C20orf64	up	-		C11orf5	up	-		CXCL5
	C21orf63	EVAC1	up			BMP4	up	+			Gja1	up	-			Col8a1	up	-			ACTG2	up	-			CCN4 (Wisp1)	up	-			Alrp	up	-			CLASP1	up	-			CAD	up	-		C18orf9	up	-		DKFZp434L142
	C2orf54		up			CCND1	up	-			Hes1	up	-			Cxcl5	up	-			ADRA2A	up	-			CCN5 (Wisp2)	up	-			Axin2	up	+			COL2A1	up	-			CD320	up	-		C20orf19	up	-		DOCK4
	CYP24A1		up			CD44	up	-			Igfbp2	up	-			Egr1	up	-			AKR1C1	up	-			Clip1	up	-			Bag1	up	-			COX10	up	-			CD44	up	-		CGI-115	up	-		FLJ12671
	DDIT4L		up			CEACAM1	up	-			Nkd2	up	-			Fabp5	up	-			AL117562	up	-			Crebbp	up	-			Bex3	up	-			CTSB	up	-			CDC25A	up	-		CGI-37	up	-		FLJ12683
	FAM171B		up			CNN2	up	-			Odz3	up	-			Fas	up	-			AL137588	up	-			Edn1	up	-			C6	up	-			CXCL5	up	-			CDCA7	up	-		DHX33	up	-		FLJ20508
	IGFL4		up			CRAT	up	-			Omd	up	-			Fdps	up	-			ALDH1A1	up	-			Esco1	up	-			Car2	up	-			CYP2E1	up	-			CDK4	up	-		EPHB2	up	-		GLS2
	KRTAP3-1		up			CST4	up	-			Pbx3	up	-			Fdps	up	-			AMPD1	up	-			Ets2	up	-			Cav	up	-			DCXR	up	-			CDKN3	up	-		EPHB3	up	-		GPR172A
	LBH		up			CTNNA2	up	-			Raly	up	-			Fos	up	-			APCDD1	up	+			Fhod3	up	-			Cav3	up	-			EFNB1	up	-			CDT1	up	-		FLJ11848	up	-		HIRA
	LPAR1		up			CTNND2	up	-			Sema3a	up	+			Gnb1	up	-			BCMP1	up	-			Fmnl2	up	-			Ccna2	up	-			FASN	up	-			CGI-96	up	-		FLJ20366	up	-		HOXA11
	MFSD2A		up			CYP24A1	up	+			Tagln	up	-			Homer3	up	-			BIN1	up	-			Fzd7	up	-			Ccnb1-rs1	up	-			FLJ20200	up	-			CIRH1A	up	-		FUT4	up	-		ITGB4BP
	NKD1		up			DBH	up	-			Tgfb3	up	-			Il1rn	up	-			C1orf17	up	-			Gadd45g	up	-			Ccnb2	up	-			FUT8	up	-			CLDN2	up	-		GEMIN4	up	-		LEF1
	PPFIBP1		up			DDX17	up	-			Thbs1	up	-			Il6	up	-			C6orf37	up	-			Itga8	up	-			Ccnd1	up	-			GCDH	up	-			COG8	up	-		GEMIN6	up	-		LIMS1
	PTGER2		up			DEFA5	up	-			Twist	up	-			Kdelr2	up	-			C6orf37	up	-			Klf5	up	-			Cd24a	up	-			GNAZ	up	-			CRTAP	up	-		GPR49	up	-		LOC388796
	RNF43		up			DIO2	up	-			Unc5h2	up	-			Lcn2	up	-			CACNB1	up	-			Lmo7	up	-			Cdc2a	up	-			HOMER2	up	-			CTPS	up	-		GPX2	up	-		LOC56931
	ROR1		up			DPEP1	up	-			Wisp1	up	-			Mtap6	up	-			CACNG1	up	-			Myo10	up	-			Cebpd	up	-			HSPC051	up	-			DCUN1D5	up	-		HNRPA0	up	-		MAT2A
	SEMA3A		up			ECM1	up	-								Mvk	up	-			CAPN6	up	-			Plec1	up	-			Chit5	up	-			HSPC132	up	-			DDX10	up	-		HSA9761	up	-		NELF
	SLC39A10		up			EDN3	up	-								Myh9	up	-			CASQ2	up	-			Prickle2	up	-			Cktsf1b1	up	-			ID2B	up	-			DDX20	up	-		HSPC242	up	-		POLRMT
	SNCAIP		up			EPHB3	up	-								Nfkbia	up	-			CDC20	up	-			Rhou	up	-			Cpe	up	-			IGSF4	up	-			DDX21	up	-		ID3	up	-		PPIF
	SNTB1		up			F13A1	up	-								Npm3	up	-			CKMT2	up	-			Rock1	up	-			Ctsc	up	-			KHSRP	up	-			DDX56	up	-		IL20RA	up	-		RBM12
	TFPI2		up			FGF9	up	-								Osf2	up	-			COL15A1	up	-			Rsn	up	-			Cyr61	up	-			KIAA0998	up	-			DKC1	up	-		JAG1	up	-		SCLY
	TMEM64		up			GAD1	up	-								Pedf	up	-			COL1A2	up	-			Sdc2	up	-			D17H6S56E-5	up	-			LYZ	up	-			EIF5A2	up	-		JTV1	up	-		SFRS7
	XKRX		up			GPR64	up	-								Reg2	up	-			COL9A3	up	-			Sema5a	up	-			Dck	up	-			MAZ	up	-			ENC1	up	-		KCNE3	up	-		SLC19A2
	ZNF703		up			GPX2	up	-								Rfc4	up	-			CPA3	up	-			Smc2	up	-			Ddt	up	-			MGC4504	up	-			ETS2	up	-		LOC139886	up	-		SLC1A5
	ZNRF3		up			HSD17B2	up	-								Sdc4	up	-			CRYAB	up	-			Tgfb2	up	-			Dnmt1	up	-			MGC5370	up	-			ETV4	up	-		LOC205251	up	-		SLC25A19
						ID3	up	-								Slc7a2	up	-			CRYM	up	-			Twist1	up	-			Ecm1	up	-			NEDD4L	up	-			FARSLA	up	-		METTL2	up	-		TIMM10
			21 found in other studies			IFITM1	up	-								Sod1	up	-			CYP2J2	up	-			Vegfc	up	-			Ect2	up	-			NFATC1	up	-			FLJ10774	up	-		MGC16824	up	-		TPST2
						IHH	up	-								Tyms	up	-			DPT	up	-			Wnt11	up	-			F10	up	-			OXA1L	up	-			FLJ20249	up	-		MRPL12	up	-		UMPK
						IL1R1	up	-								Wisp2	up	-			EDN3	up	-			Zfp469	up	-			Fabp5	up	-			PBP	up	-			FLJ20315	up	-		MRPL15	up	-		ZIC2
						INDO	up	-								Zfpm2	up	-			EDNRA	up	-								Fbln2	up	-			PCNA	up	-			FLJ20425	up	-		MYB	up	-		ZNF275
						INHBB	up	-													EGFL6	up	-								Fisp12	up	-			PLEKHJ1	up	-			FLJ23476	up	-		NSE1	up	-		ZNF503
						IRS1	up	-													Ells1	up	-								Fv4	up	-			PLXNB2	up	-			FOXQ1	up	-		PIGW	up	-
						ITGA1	up	-													ELN	up	-								Gadd45g	up	-			RDS	up	-			GEMIN5	up	-		PTMA	up	-
						KIAA0227	up	-													EMP2	up	-								Gnas	up	-			RPL10A	up	-			HEATR1	up	-		RHOBTB3	up	-
						KLK2	up	-													ENPP2	up	-								Gnasxl	up	-			RPL29	up	-			HES6	up	-		RPC62	up	-
						KLK3	up	-													F10	up	-								Gnb3	up	-			RPL3	up	-			HIG2	up	-		SKB1	up	-
						KRT5	up	-													FABP3	up	-								Gpld1	up	-			RPL4	up	-			HNRPDL	up	-		SLC5A1	up	-
						LBC	up	-													FABP7	up	-								Gro1	up	-			RPL7A	up	-			HSPC111	up	-		SRPRB	up	-
						LGALS3	up	-													FBLN1	up	-								Gstm1	up	-			RPS9	up	-			IMP4	up	-		TBX3	up	-
						LMO2	up	-													FBXO32	up	-								Gstm5	up	-			SHMT2	up	-			KIAA0179	up	-		TDGF1	up	-
						MGB1	up	-													FHL1	up	-								Hells	up	-			SLC16A3	up	-			KIAA0690	up	-		TFB2M	up	-
						MME	up	-													FLJ12921	up	-								Hhex	up	-			SLC39A13	up	-			KIAA1068	up	-		UCC1	up	-
						MMP2	up	-													FMO1	up	-								Hmg4	up	-			SLC39A4	up	-			KIAA1199	up	-		ZNF278	up	-
						MMP7	up	-													FRCP2	up	-								Hrmt1l2	up	-			STARD7	up	-			LOC150223	up	-		ZNF339	up	-
						MSX2	up	-													GPM6B	up	-								Hs3st1	up	-			STMN2	up	-			LOC285958	up	-		ZNRD1	up	-
						MT1L	up	-													GSTT1	up	-								Idb1	up	-			SULT1A3	up	-			LOC389362	up	-		ZNRF3	up	+
						MUC6	up	-													H11	up	-								Ifit3	up	-			TPR	up	-			LOC56902	up	-
						NMA	up	-													H16733	up	-								Ifnab	up	-			TXN2	up	-			MAC30	up	-
						PCCA	up	-													H17038	up	-								Igbp1b-pending	up	-			WBSCR14	up	-			MET	up	-
						PCSK6	up	-													H17336	up	-								Igfbp7	up	-								METTL1	up	-
						PLS3	up	-													H24359	up	-								Il2rg	up	-								MGC13096	up	-
						PRSS11	up	-													HIST1H1C	up	-								Kpna2	up	-								MGC13170	up	-
						PTCH	up	-													HIST2H2BE	up	-								Lbp	up	-								MGC2408	up	-
						QPCT	up	-													HSA243396	up	-								Lccp	up	-								MGC2574	up	-
						RCN1	up	-													HSA243396	up	-								Lmnb2	up	-								MGC40397	up	-
						SAA1	up	-													HSPB2	up	-								LOC56308	up	-								MGC4677	up	-
						SEMA3C	up	-													IGFBP3	up	-								LOC56473	up	-								MKI67IP	up	-
						SERPINA1	up	-													IGFBP5	up	-								LOC57423	up	-								MRPL36	up	-
						SERPINA3	up	-													IRX3	up	-								Ltb	up	-								MRPS12	up	-
						SERPINA5	up	-													ITGB1BP2	up	-								Ly6e	up	-								MRPS26	up	-
						SFN	up	-													ITM2A	up	-								Ly75	up	-								MRPS30	up	-
						SLC1A5	up	-													KIAA1913	up	-								Mcmd4	up	-								MTVR1	up	-
						SLC26A2	up	-													LM07	up	-								Mcmd6	up	-								MYBBP1A	up	-
						SLC6A2	up	-													LOC115286	up	-								Mcpt7	up	-								MYC	up	-
						SPAG11	up	-													LOC221143	up	-								Mki67	up	-								NLE1	up	-
						TM4SF3	up	-													LOC51760	up	-								Mm.143837	up	-								NOB1P	up	-
						TOB2	up	-													LOC92346	up	-								Mm.143844	up	-								NOC3L	up	-
						TRD	up	-													MATN2	up	-								Mm.27481	up	-								NOL1	up	-
						TSC22	up	-													MB	up	-								Mmp14	up	-								NOL5A	up	-
						UGCG	up	-													MBNL1	up	-								Nfat5	up	-								NOLA1	up	-
						X123	up	-													MEG3	up	-								Nfkb2	up	-								NS	up	-
																					MGC23937	up	-								Nit1	up	-								NXT1	up	-
																					MGC2628	up	-								Nmt2	up	-								ODC1	up	-
																					MGC2744	up	-								Nrp	up	-								PDCD11	up	-
																					MLC1SA	up	-								Nsg2	up	-								PEO1	up	-
																					MYH1	up	-								Nttp1	up	-								PHLDA1	up	-
																					MYL2	up	-								Oda8	up	-								PMSCL1	up	-
																					MYL3	up	-								Pcna	up	-								POLR1B	up	-
																					N30117	up	-								Pdgfb	up	-								POLR1C	up	-
																					N31901	up	-								Pepf	up	-								POLR1D	up	-
																					N73916	up	-								Per	up	-								PPAN	up	-
																					NDUFB6	up	-								Phgdh	up	-								PPIL1	up	-
																					NEO1	up	-								Planh1	up	-								PSF1	up	-
																					NNAT	up	-								Pold2	up	-								RAB9P40	up	-
																					NOPE	up	-								Prim1	up	-								RFP	up	-
																					NRAP	up	-								Ptpn21	up	-								RHEB	up	-
																					NRN1	up	-								Racgap1	up	-								RNU3IP2	up	-
																					P29	up	-								Rbbp7	up	-								RRP41	up	-
																					P37NB	up	-								Rdx	up	-								SCD	up	-
																					PGAM2	up	-								Rnase4	up	-								SDCCAG16	up	-
																					PITX2	up	-								Robo1	up	-								SF3A2	up	-
																					PRDC	up	-								Rrm2	up	-								SLC19A1	up	-
																					PRKCQ	up	-								Rsu1	up	-								SLC29A2	up	-
																					R25665	up	-								S100a10	up	-								SLC39A10	up	+
																					RAB9B	up	-								Saa4	up	-								SLC3A2	up	-
																					RIS1	up	-								Sall2	up	-								SLC7A5	up	-
																					SC4MOL	up	-								Scya2	up	-								SORD	up	-
																					SEMA6C	up	-								Scyb15	up	-								SOX4	up	-
																					SGCA	up	-								Sgk	up	-								SOX9	up	-
																					SLC25A1	up	-								Sgkl	up	-								SRM	up	-
																					SMPX	up	-								Shcbp1	up	-								TEAD4	up	-
																					SPARCL1	up	-								Sid470p	up	-								TERE1	up	-
																					SRPX	up	-								Siva-pending	up	-								TGIF	up	-
																					STE	up	-								Spi15	up	-								TM4SF9	up	-
																					STS	up	-								Spi6	up	-								TREX2	up	-
																					T40668	up	-								Spp1	up	-								TRMT1	up	-
																					T57920	up	-								Stk6	up	-								WDR12	up	-
																					TBX15	up	-								Stxbp1	up	-								WDR3	up	-
																					TM4SF2	up	-								Tgfb1	up	-								WDR74	up	-
																					TNNI1	up	-								Tgm2	up	-								WDR77	up	-
																					TNNI2	up	-								Tmprss2	up	-								XPOT	up	-
																					TNNT2	up	-								Tnni1	up	-								YAP1	up	-
																					TPM1	up	-								Tnp1	up	-								ZNF259	up	-
																					W02677	up	-								Top2a	up	-								ZNF511	up	-
																					WIF1	up	-								Tuba1	up	-								ZNF593	up	-
																					ZDHHC2	up	-								Tuba2	up	-								ZNF703	up	+
																					ZNF207	up	-								Tuba8	up	-
																															Utg	up	-
																															Xap89	up	-
[truncated: 29 more columns]

## Sheet: 6 WTG down
	our study					Jackson et al 2005					Ziegler et al 2005					Zirn et al 2006					Chen et al 2007					Labbé et al 2007					Lee et al 2007					Railo et al 2009				Railo et al 2009					Baljinnyam et al 2012
			triple-negative breast cancer cell lines				mouse mesenchymal cell line					mouse mammary epithelial cell line					human tumors					mouse fibroblast cell line					normal murine mammary gland epithelial cells					human hepatoma cell lines					mouse fibroblast cell line				rat pheochromocytoma cell line					mouse mammary epithelial cell line
	Gene symbol		HCC38 and MDA-MB-468 cells			Gene symbol	C3H10T1/2 cells	in our study			Gene symbol	C57MG cells	in our study			Gene symbol	Wilms tumors	in our study			Gene symbol	NIH3T3 cells	in our study			Gene symbol	NMuMG cells	in our study			Gene symbol	Hep3B, PLC/PRF/5, HepG2, SNU-182, SNU-354, SNU-368, SNU-387, SNU-449 and SNU-475 cells	in our study			Gene symbol	NIH3T3 cells	in our study		Gene symbol	PC12 cells	in our study			Gene symbol	C57MG cells	in our study
	C10orf81	PLEKHS1	down			Angptl4	down	-			Abca1	down	-			AA400047	down	-			Adamts1	down	-			Abcc9	down	-			ANXA2	down	-			Angpl4	down	-		Ang-2	down	-			Angpt1	down	-
	CLDN8		down			C3	down	-			Abca1	down	-			ARPC2	down	-			Adamts5	down	-			Ass1	down	-			APOA1BP	down	-			Casp12	down	-		Chrnb4	down	-			Angptl4	down	-
	FBXO32		down			Calml4	down	-			Adam12	down	-			CCL18	down	-			Adamts6	down	-			B3galt1	down	-			ARHC	down	-			Cebpd	down	-		Hsd11b1	down	-			C3	down	-
	PCDH8		down			Clu	down	-			Adar	down	-			CCL4	down	-			Agtr2	down	-			Bex2	down	-			ARHGEF10	down	-			Cited2	down	-		Isg15	down	-			CCL5	down	-
	PPP1R3C		down			Cspg2	down	-			Agt	down	-			CDH2	down	-			Amigo2	down	-			C3ar1	down	-			ARPC1A	down	-			Ddef1	down	-		Mmp3	down	-			CCL7	down	-
	TLR1		down			Cxcl16	down	-			Aldh3a1	down	-			CTSB	down	-			Angptl4	down	-			Casp7	down	-			BC-2	down	-			Dkk2	down	-		Pcdha11	down	-			Hp	down	-
						Expi	down	-			Ank	down	-			KLK6	down	-			AW551984	down	-			Cbln3	down	-			BCAS2	down	-			Egr1	down	-		Zfp128	down	-			IRF7	down	-
			1 found in other studies			Igf1	down	-			Areg	down	-			MGC29643	down	-			Calcrl	down	-			Cd14	down	-			BSCL2	down	-			Etv1	down	-							Klf15	down	-
						Lpl	down	-			Bpgmut	down	-			N92646	down	-			Casp12	down	-			Cd33	down	-			C12orf4	down	-			FGF7	down	-							Lcn2	down	-
						Meg3	down	-			C1qr1	down	-			PAX8	down	-			Casp12	down	-			Cdh11	down	-			CCT4	down	-			ID2	down	-							Saa3	down	-
						Mme	down	-			Cd14	down	-			PLA2G7	down	-			Cebpd	down	-			Cfc1	down	-			CCT6A	down	-			Ogt	down	-							Smoc1	down	-
						Ppap2b	down	-			Cd44	down	-			SNCA	down	-			Cxcr7	down	-			Chek1	down	-			CHD9	down	-			Pdgfra	down	-							Sox9	down	-
						Pparg	down	-			Cdkn1a	down	-			TREM2	down	-			Ebf1	down	-			Chi3l3	down	-			DAXX	down	-			PLA2G7	down	-							STAT1	down	-
						Ptn	down	-			Clecsf8	down	-			ZD52F10	down	-			Ebf3	down	-			Chrna7	down	-			DDB2	down	-			Plf	down	-
						S3-12-pending	down	-			Cntn1	down	-								EP4	down	-			Cnr2	down	-			DKFZP564B147	down	-			Ppap2b	down	-
						Sfrp2	down	-			Crabp2	down	-								Etv1	down	-			Crnr4	down	-			DNAJA3	down	-			Ptger4	down	-
						Slpi	down	-			Csf2rb1	down	-								Gpr149	down	-			Cyp2j6	down	-			ELF3	down	-			Ptgfr	down	-
						Tcf3	down	-			Csprs	down	-								Grpr	down	-			Cyp3a13	down	-			FEN1	down	-			Rgmb	down	-
						Vdr	down	-			Csprs	down	-								Hgf	down	-			Cyp4a12	down	-			FKSG44	down	-			Six1	down	-
											Ctgf	down	-								Hlf	down	-			D0Kist6	down	-			FLJ10276	down	-			Slpi	down	-
											Cugbp1	down	-								HPDR	down	-			Dct	down	-			FOXE1	down	-			Sox9	down	-
											Ddx46	down	-								Kitl	down	-			Dgat	down	-			GABPB2	down	-			Spry4	down	-
											Dio2	down	-								Maf	down	-			Dlad-pending	down	-			GALNT1	down	-			Tgfbr3	down	-
											Dusp6	down	-								Mmp12	down	-			Emp1	down	-			HAX1	down	-			Tle2	down	-
											Efnb2	down	-								Nr1i1	down	-			Erbb3	down	-			IER3	down	-			Trib2	down	-
											Ets1	down	-								Phex	down	-			Ezh1	down	-			ILF2	down	-			Vip	down	-
											Fin15	down	-								Phf17	down	-			Fbxo12	down	-			JUN	down	-
											Gbp3	down	-								Ptger4	down	-			Fgf7	down	-			KIAA1128	down	-
											Glp2	down	-								Ptgfr	down	-			Fin15	down	-			MDH2	down	-
											Glp2	down	-								Six4	down	-			Flt1	down	-			MGC15419	down	-
											Gnpi	down	-								Sox5	down	-			Flt3	down	-			MGC16028	down	-
											Gsta4	down	-								Sox9	down	-			Fmr1	down	-			MGC16703	down	-
											H2-D1	down	-								Tinagl	down	-			Foxn1	down	-			MLC1SA	down	-
											H-2D4	down	-								Tnfrsf11b	down	-			G6pt1	down	-			MRPL10	down	-
											H2-Q10	down	-								Uaca	down	-			Gif	down	-			MRPL20	down	-
											Hmgcr	down	-													Gk-rs1	down	-			MSN	down	-
											Hsd3b7	down	-													Gng4	down	-			NANOS3	down	-
											Hspc121-pending	down	-													Gpr19	down	-			NAP1L1	down	-
											Idb4	down	-													Grin2a	down	-			NBS1	down	-
											Idh1	down	-													Gsta1	down	-			NCBP2	down	-
											Igfbp6	down	-													Gsta4	down	-			NGFRAP1	down	-
											Iigp-pending	down	-													H2ls	down	-			NMT2	down	-
											Il1rl1	down	-													Hao1	down	-			NUCB2	down	-
											Irf7	down	-													Hdgfrp1	down	-			PBX1	down	-
											Isgf3g	down	-													Hebp-pending	down	-			PDIR	down	-
											Itgb7	down	-													Hemt1	down	-			PEA15	down	-
											Kit1	down	-													Hey1	down	-			PEX1	down	-
											Lbp	down	-													His1a	down	-			PGK1	down	-
											Lgals8	down	-													Hpgd	down	-			PHEX	down	-
											Mda5-pending	down	-													Iigp-pending	down	-			PKM2	down	-
											Mmp3	down	-													Itm2	down	-			PPFIBP1	down	-
											Mrp/Plf	down	-													Klra3	down	-			PPIA	down	-
											Nck2	down	-													Krtap8-1	down	-			PPIB	down	-
											Nfe2l1	down	-													Ldh2	down	-			PPY	down	-
											Nr4a1	down	-													Lgals6	down	-			RAB6A	down	-
											Pcdh7	down	-													Lhx9	down	-			RPS16	down	-
											Pcx	down	-													LOC57287	down	-			S100A11	down	-
											Pkia	down	-													Ly116	down	-			S100A13	down	-
											Plaur	down	-													Mal	down	-			SLC26A8	down	-
											Plf	down	-													Map4k2	down	-			SOX4	down	-
											Plf2	down	-													Mlt1	down	-			SRP14	down	-
											Ppicap	down	-													Mm.102136	down	-			STOML1	down	-
											Prkr	down	-													Mm.24742	down	-			TAT	down	-
											Ptgs1	down	-													Mm.27387	down	-			TNFRSF12A	down	-
											Ptgs1	down	-													Mm.46804	down	-			TPM2	down	-
											Ptgs2	down	-													Mm.56983	down	-			TPM3	down	-
											Q8/9d	down	-													Mm.57015	down	-			TUBA1	down	-
											Ramp3	down	-													Mm.57071	down	-			TUBA2	down	-
											Siat7f	down	-													Mm.57206	down	-			WARS	down	-
											Spin	down	-													Mm.8655	down	-			YWHAB	down	-
											Sprr1b	down	-													Mmp13	down	-
											Sps2	down	-													Mmp24	down	-
											Stc	down	-													Mup2	down	-
											Tera-pending	down	-													Nab1	down	-
											Tgfbr1	down	-													Ndr1	down	-
											Tgoln2	down	-													Nrk	down	-
											Thbd	down	-													Nsk2	down	-
											Thbd	down	-													Oprm	down	-
											Trfr	down	-													Orc2	down	-
											Usp18	down	-													Ors6	down	-
											Usp22	down	-													Otm	down	-
											Vegfa	down	-													Pgk1	down	-
											Wsb1	down	-													Pkcb	down	-
											Ywhag	down	-													Ppard	down	-
											Zfp36l2	down	-													Prbs-pending	down	-
																										Prdc-pending	down	-
																										Prlpm	down	-
																										Pter	down	-
																										Pts	down	-
																										Rab33a	down	-
																										Rsdr1-pending	down	-
																										Scg2	down	-
																										Scya20	down	-
																										Sema3b	down	-
																										Sema5a	down	-
																										Slc12a1	down	-
																										Slc21a6	down	-
																										Slc27a2	down	-
																										Slc30a1	down	-
																										Spam	down	-
																										Spi1-1	down	-
																										Spi1-2	down	-
																										Spi1-3	down	-
																										Spi1-4	down	-
																										Spi1-5	down	-
																										Spi1-6	down	-
																										Sprr1a	down	-
																										Spt1	down	-
																										SULT-N	down	-
																										Tcl1	down	-
																										Tgfbr2	down	-
																										Tgm3	down	-
																										Thra	down	-
																										Tlr5	down	-
																										Tnfaip2	down	-
																										Tnfrsf1b	down	-
																										Tollip-pending	down	-
																										Ttr	down	-
																										Ugcg	down	-
																										Ugt1a1	down	-
																										Vcam1	down	-
																										Vdup1-pending	down	-
																										Vnn1	down	-
																										Zfp96	down	-

















































































































































































































































































































































































































































































































































































































































































































































































































































































































































































































































































































































































































































































































































































































































































































































































































































































































































































































































































































































[truncated: 643 more rows]
[truncated: 12 more columns]

## Sheet: Feuil3
X52914	mutant H-2D4(q) gene
